# Supplementary material for: Meta-Analysis and Experimental Studies Reveal Mitotic Network Activity Index (MNAI) as Breast Cancer Metastasis and Treatment Biomarker
Source: Life (Basel). 2025 Dec 17;15(12):1931. doi: 10.3390/life15121931 (PMC12734722; doi:10.3390/life15121931)
Supplement: Supplementary file 1 [file life-15-01931-s001.zip]

Archive with 3 entries (3 files):
- TableS3.xlsx
- MNAI_BC_SupplementalMaterials.pdf
- TableS2.xlsx
