# Supplementary material for: Meta-Analysis and Experimental Studies Reveal Mitotic Network Activity Index (MNAI) as Breast Cancer Metastasis and Treatment Biomarker
Source: Life (Basel). 2025 Dec 17;15(12):1931. doi: 10.3390/life15121931 (PMC12734722; doi:10.3390/life15121931)
Supplement: Supplementary file 1 [file life-15-01931-s001.zip › TableS3.xlsx]

## Sheet: GSE4779
Table S3 All datasets used for examining the association of MNAI with pCR.
Sample_ID	geo_accession	pCR	ER_status	PR_status	Stage	LN_status	MNAI (1=low; 2= intermediate; and 3=high)
HB01	GSM107986	0	1		3	1	2
HB02	GSM139539	0	0	0	2	0	3
HB03	GSM139540	0	1	1	2	0	1
HB04	GSM139541	1	1	1	2	1	1
HB05	GSM139542	0	0	0	2	1	3
HB06	GSM139543	1	1	1	3	1	2
HB07	GSM139544	0	0	0	3	0	1
HB08	GSM139545	0	1	0	2	1	1
HB09	GSM139546	0	1	0	2	0	1
HB10	GSM139547	0	0	1	2	0	3
HB11	GSM139548	0	0	0	2	1	1
HB12	GSM139549	0	0	0	2	1	1
HB13	GSM139550	1	0	0	2	1	2
HB14	GSM139551	1	0	0	3	2	3
HB15	GSM139552	0	0	0	3	0	3
HB16	GSM139553	0	1	0	2	1	3
HB17	GSM139554	0	0	0	2	1	3
HB18	GSM139555	0	1	1	3	1	3
HB19	GSM139556	0	1	1	2	0	1
HB20	GSM139557	1	0	0	2	0	3
HB21	GSM139558	1	1	1	3	0	1
HB22	GSM139559	1	1	1	2	1	3
HB23	GSM139560	0	1		3	0	2
HB24	GSM139561	1	0	0	1	2	2
HB25	GSM139562	0	1	1	2	1	2
HB26	GSM139563	0	0	0	2	1	2
HB27	GSM139564	0	1	0	2	0	2
HB28	GSM139565	0	1	1	2	1	1
HB29	GSM139566	1	1	0	2	1	2
HB30	GSM139567	0	0	0	2	1	2
HB31	GSM139568	0	0	0	3	1	3
HB32	GSM139569	0	0	1	3	0	1
HB33	GSM139570	1	0	0	2	0	2
HB34	GSM139571	0	0	0	2	1	1
HB35	GSM139572	1	0	0	3	1	3
HB36	GSM139573	0	1	1	2	1	1
HB37	GSM139574	0	0	0	3	1	3
HB38	GSM139575	0	0	0	2	0	1
HB39	GSM139576	0	0	1	3	0	1
HB40	GSM139577	0	1	1	2	1	1
HB41	GSM139578	1	0	0	2	0	3
HB42	GSM139579	1	1	1	3	1	1
HB43	GSM139580	1	1	0	2	1	1
HB44	GSM139581	0	1	1	2	0	1
HB45	GSM139582	1	1	1	2	0	2
HB46	GSM139583	0	1	1	2	1	2
HB47	GSM139584	0	1	0	2	0	2
HB48	GSM139585	0	1	1	2	1	1
HB49	GSM139586	0	0	0	2	0	3
HB50	GSM139587	0	0	0	2	1	3
HB51	GSM139588	0	1	1	2	1	1
HB52	GSM139589	1	0	0	3	1	2
HB53	GSM139590	0	1	0	3	1	2
HB54	GSM139591	1	0	0	2	2	3
HB55	GSM139592	0	0	0	3	1	3
HB56	GSM139593	1	0	0	3	1	3
HB57	GSM139594	0	1	0	3	0	3
HB58	GSM139595	1	0	0	2	0	2
HB59	GSM139596	0	1	0	2	0	3
HB60	GSM139597	0	0	0	2	1	2
HB61	GSM139598	0	1	1	2	0	1
HB62	GSM139599	0	1	1	2	1	2
HB63	GSM139600	1	0	0	2	1	3
HB64	GSM139601	1	1	0	2	1	1
HB65	GSM139602	1	0	0	3	1	2
HB66	GSM139603	0	1	1	2	1	2
HB67	GSM139604	0	0	0	2	1	2
HB68	GSM139605	0	1	0	2	1	2
HB69	GSM139606	0	1	1	2	1	3
HB70	GSM139607	1	1	1	3	1	3
HB71	GSM139608	1	0	0	3	0	3
HB72	GSM139609	1	1	0	2	0	3
HB73	GSM139610	1	0	0	2	0	2
HB74	GSM139611	0	0	0	2	1	2
HB75	GSM139612	0	0	0	2	0	3
HB76	GSM139613	0	0	0	3	0	3
HB77	GSM139614	0	0	0	2	1	2
HB78	GSM139615	0	0	0	3	1	2
HB79	GSM139616	1	0	0	1	2	1
HB80	GSM139617	1	0	0	2	1	2
HB81	GSM139618	0	0	0	3	1	1
HB82	GSM139619	1	0	0	3	1	1
HB83	GSM139620	0	0	0	2	0	2
HB84	GSM139621	0	0	0	3	0	1
HB85	GSM139622	1	0	0	3	2	1
HB86	GSM139623	1	0	0			3
HB87	GSM139624	1	0	0	2	0	3
HB88	GSM139625	1	0	0	3	2	2
HB89	GSM139626	1	0	0	2	0	2
HB90	GSM139627	0	0	0	3	1	3
HB91	GSM139628	0	0	0	3	2	3
HB92	GSM139629	1	0	0	2	0	2
HB93	GSM139630	0	0	0	2	0	1
HB94	GSM139631	0	0	0	2	1	2
HB95	GSM139632	0	0	0	3	1	1
HB96	GSM139633	0	0	0	2	1	1
HB97	GSM139634	1	0	0	2	0	2
HB98	GSM139635	1	0	0	2	1	3
HB99	GSM139636	1	0	0			1
HB100	GSM139637	0	0	0			3
HB101	GSM139638	1	0	0	3	0	1
HB102	GSM139639	0	0	0	3	1	1

## Sheet: GSE16446
geo_accession	agebin	T	N	grade	ESR1	ERBB2	pCR	DMFS_event	DMFS_time	OS_event	OS_time	MNAI (1=low; 2= intermediate; and 3=high)
GSM411290	0	T2	N0	3	0	0	NA	NA	NA	NA	NA	1
GSM411291	1	T2	N1	3	0	1	NA	NA	NA	NA	NA	2
GSM411292	0	T2	N1	3	0	1	0	0	1022	0	1022	1
GSM411293	1	T4	N1	3	0	0	0	0	675	0	675	3
GSM411294	0	T2	N0	3	0	1	0	0	845	0	845	2
GSM411295	0	T2	N3	3	0	1	0	0	1856	0	1856	2
GSM411296	1	T2	N1	3	0	0	NA	NA	NA	NA	NA	3
GSM411297	0	T2	N0	3	0	0	0	0	NA	0	NA	2
GSM411298	0	T2	N1	3	0	1	0	0	1404	0	1404	3
GSM411299	0	T2	N1	3	0	1	0	0	1719	0	1719	1
GSM411300	1	T2	N0	3	0	1	0	0	1082	0	1082	1
GSM411301	0	T1	N0	3	0	0	0	0	986	0	986	1
GSM411302	1	T2	N0	2	0	1	0	0	1724	0	1724	1
GSM411303	0	T2	N1	3	0	0	0	1	323	1	323	2
GSM411304	1	T4	N1	2	0	1	0	1	376	0	527	2
GSM411305	0	T2	N1	3	0	1	0	0	794	0	794	1
GSM411306	0	T2	N1	3	0	0	0	0	1727	0	1727	2
GSM411307	1	T4	N1	3	0	1	0	0	1159	0	1159	3
GSM411308	0	T1	N0	3	0	0	0	0	774	0	774	2
GSM411309	0	T3	N1	3	0	0	0	1	291	1	858	3
GSM411310	0	T2	N1	3	0	0	0	0	1349	0	1349	3
GSM411311	0	T2	N1	3	0	0	0	0	1336	0	1336	2
GSM411312	1	T2	N1	3	0	0	0	0	771	0	771	3
GSM411313	0	T2	N0	3	0	0	0	0	1150	0	1150	3
GSM411314	1	T2	N1	2	0	0	0	0	1259	0	1259	2
GSM411315	1	T2	N0	2	0	0	0	0	NA	0	NA	3
GSM411316	0	T2	N1		0	1	0	1	553	0	2128	1
GSM411317	0	T4	N1	3	0	0	0	1	464	1	464	1
GSM411318	0	T2	N0	3	0	0	0	0	748	0	748	1
GSM411319	1	T1	N1	3	0	0	0	1	580	0	1172	1
GSM411320	1	T2	N0	2	0	0	0	0	1376	0	1376	2
GSM411321	0	T2	N1	3	0	1	0	0	1019	0	1019	3
GSM411322	0	T2	N1	3	0	0	0	0	777	0	777	3
GSM411323	0	T4	N1	2	0	0	0	0	1772	0	1772	3
GSM411324	1	T2	N1	3	0	0	0	0	1358	0	1358	1
GSM411325	1	T4	N1	2	0	0	0	0	725	0	725	1
GSM411326	1	T2	N1	3	0	0	0	0	710	0	710	1
GSM411327	0	T2	N0	3	0	0	0	0	NA	0	NA	2
GSM411328	1	T2	N0	3	0	0	0	0	942	0	942	2
GSM411329	0	T2	N1	3	0	1	0	1	250	0	786	3
GSM411330	1	T4	N0	2	0	1	0	0	1589	0	1589	1
GSM411331	1	T1	N0	3	0	0	0	1	627	0	1211	2
GSM411332	1	T2	N1	3	0	0	0	0	693	0	693	1
GSM411333	1	T1	N0	3	0	0	0	0	1041	0	1041	2
GSM411334	0	T1	N0	3	0	0	0	1	382	1	972	3
GSM411335	0	T1	N0	3	0	0	0	0	914	0	914	1
GSM411336	0	T2	N0		0	0	0	0	2114	0	2114	1
GSM411337	1	T2	N0	3	0	0	0	1	1414	1	1932	3
GSM411338	0	T2	N0	3	0	1	0	0	1008	0	1008	2
GSM411339	1	T4	N2	2	0	0	0	1	732	1	732	1
GSM411340	1	T2	N2	3	0	0	0	0	NA	0	NA	2
GSM411341	0	T2	N0	2	0	0	0	0	1678	0	1678	2
GSM411342	0	T2	N0	3	0	0	0	0	1366	0	1366	1
GSM411343	0	T2	N0	2	0	0	0	0	956	0	956	1
GSM411344	0	T2	N1	3	0	0	0	0	1572	0	1572	2
GSM411345	0	T2	N1	1	0	0	0	0	599	0	599	2
GSM411346	0	T2	N0	3	0	0	0	0	1404	0	1404	2
GSM411347	1	T2	N0	3	0	0	0	1	223	1	431	2
GSM411348	0	T2	N1	3	0	0	0	0	1408	0	1408	3
GSM411349	0	T2	N0	2	0	0	0	1	1145	1	1145	3
GSM411350	1	T1	N0	3	0	0	0	0	NA	0	NA	2
GSM411351	1	T2	N1	3	0	1	0	1	254	0	2187	1
GSM411352	0	T1	N0	3	0	0	0	0	669	0	669	3
GSM411353	1	T3	N0	3	0	0	0	0	1839	0	1839	1
GSM411354	1	T4	N1	3	0	0	0	1	314	1	314	1
GSM411355	0	T3	N0	3	0	0	0	1	1834	1	1834	2
GSM411356	0	T2	N0	2	0	0	0	0	2162	0	2162	3
GSM411357	0	T4	N1	3	0	0	0	0	396	0	396	1
GSM411358	0	T2	N0	2	0	1	0	1	344	1	750	3
GSM411359	1	T1	N1	3	0	0	0	0	1390	0	1390	2
GSM411360	0	T4	N1	3	0	0	0	1	NA	1	NA	3
GSM411361	0	T2	N0	3	0	0	0	1	379	1	630	2
GSM411362	1	T2	N0	2	0	0	0	1	1072	0	1524	3
GSM411363	0	T1	N0	3	0	1	0	0	860	0	860	1
GSM411364	1	T1	N0	3	0	0	NA	NA	NA	NA	NA	3
GSM411365	1	T2	N0	3	0	0	0	0	1647	0	1647	3
GSM411366	0	T2	N1	3	0	1	0	0	991	0	991	1
GSM411367	1	T4	N1		1		NA	NA	NA	NA	NA	2
GSM411368	0	T2	N1	3	0	0	0	0	640	0	640	3
GSM411369	0	T1	N3	3	0	1	0	0	2069	0	2069	3
GSM411370	0	T1	N0	3	0	0	0	0	1673	0	1673	3
GSM411371	0	T2	N1	3	0	0	0	0	1852	0	1852	2
GSM411372	0	T2	N1	3	0	0	0	0	961	0	961	3
GSM411373	0	T2	N0	3	0	0	0	1	249	1	547	2
GSM411374	1	T4	N1	3	0	0	0	1	160	0	737	2
GSM411375	1	T2	N0	3	0	0	0	0	1027	0	1027	2
GSM411376	0	T2	N1	3	0	1	0	0	919	0	919	2
GSM411377	0	T3	N1	3	0	0	0	1	558	0	726	1
GSM411378	0	T2	N0	3	0	0	0	0	1310	0	1310	2
GSM411379	1	T2	N0	3	0	0	0	0	449	0	449	1
GSM411380	1	T2	N0	3	0	0	0	0	823	0	823	1
GSM411381	0	T2	N1	3	0	0	0	0	1336	0	1336	1
GSM411382	0	T1	N0	3	0	0	0	0	1207	0	1207	2
GSM411383	0	T2	N1	2	0	0	0	0	1379	0	1379	2
GSM411384	0	T2	N1	3	0	0	0	0	1125	0	1125	3
GSM411385	1	T1	N0	1	0	0	0	0	940	0	940	1
GSM411386	0	T2	N1	3	0	0	0	0	977	0	977	1
GSM411387	1	T2	N1	3	0	0	0	1	63	1	359	3
GSM411388	1	T2	N0	2	0	0	0	0	641	0	641	2
GSM411389	1	T2	N1	3	0	0	0	1	589	1	592	1
GSM411390	0	T2	N1	3	0	1	0	0	2051	0	2051	1
GSM411391	0	T1	N0		0	0	0	0	2055	0	2055	3
GSM411392	0	T2	N1		0	0	0	0	138	0	138	2
GSM411393	1	T2	N1	2	0	1	1	0	966	0	966	3
GSM411394	1	T2	N0	3	0	0	1	0	1998	0	1998	1
GSM411395	0	T3	N1	2	0	0	1	0	1998	0	1998	1
GSM411396	0	T2	N1	3	0	0	1	0	1208	0	1208	1
GSM411397	0	T2	N1	3	0	0	1	0	1781	0	1781	3
GSM411398	1	T2	N0	3	0	0	1	0	1132	0	1132	1
GSM411399	1	T2	N0	3	1		NA	NA	NA	NA	NA	3
GSM411400	0	T4	N1	3	0	0	1	0	1748	0	1748	1
GSM411401	1	T4	N0	3	0	0	1	0	2019	0	2019	3
GSM411402	0	T2	N0	2	0	0	1	0	2011	0	2011	2
GSM411403	0	T2	N1	3	0	0	1	0	635	0	635	3
GSM411404	1	T2	N1	3	0	1	1	0	1308	0	1308	2
GSM411405	0	T2	N1		0	1	1	0	2086	0	2086	2
GSM411406	1	T2	N2	3	0	1	1	0	1130	0	1130	3
GSM411407	0	T2	N0	3	0	1	1	0	620	0	620	3
GSM411408	1	T2	N0	3	0	0	1	0	1305	0	1305	3
GSM411409	1	T2	N1	3	0	0	1	0	NA	0	NA	3

## Sheet: GSE20194
Sample_order	Sample_ID	geo_accession	age	ER	PR	T-Stage	N-stage	bmngrd	HER2	pCR	treatment	MNAI (1=low; 2= intermediate; and 3=high)
1	BR_FNA_M157	GSM505327	57	P	P	2	0	2	N	0	TFAC	2
2	BR_FNA_M196	GSM505328	69	P	P	2	1	2	N	0	TFAC	1
3	BR_FNA_M176	GSM505329	77	P	N	4	1	2	P	0	TFAC	2
4	BR_FNA_M214	GSM505330	54	P	N	2	1	2	N	0	TFAC	1
5	BR_FNA_M113	GSM505331	75	N	N	2	0	3	N	0	TFAC	2
6	BR_FNA_M154	GSM505333	29	N	N	4	2	3	N	0	Tonly	3
7	BR_FNA_M165	GSM505334	50	P	N	2	1	2	N	0	TFAC	3
8	BR_FNA_M212	GSM505335	42	N	N	2	1	3	P	1	TFAC	2
9	BR_FNA_M153	GSM505336	61	N	P	1	1	3	N	1	TFAC	3
10	BR_FNA_M220	GSM505337	38	P	N	3	1	3	N	0	TFAC	3
11	BR_FNA_M228	GSM505338	53	P	N	4	1	2	N	0	TFAC	1
12	BR_FNA_M177	GSM505339	42	P	N	3	0	3	N	1	TFAC	3
13	BR_FNA_M186	GSM505340	54	N	N	2	0	3	P	0	TFAC	2
14	BR_FNA_M161	GSM505341	44	N	P	2	1	3	P	1	TFAC	2
15	BR_FNA_M159	GSM505342	59	N	N	2	0	3	P	1	TFAC	3
16	BR_FNA_M130	GSM505343	66	N	P	2	1	3	N	0	TFAC	2
17	BR_FNA_M180	GSM505344	44	N	N	2	1	3	N	1	TFAC	3
18	BR_FNA_M121	GSM505345	65	N	N	1	0	3	N	0	TFAC	3
19	BR_FNA_M155	GSM505346	62	P	P	2	0	3	N	0	TFAC	3
20	BR_FNA_M128	GSM505347	67	P	P	2	0	2	N	0	TFAC	1
21	BR_FNA_M227	GSM505348	38	P	P	3	1	3	N	0	TFAC	2
22	BR_FNA_M116	GSM505349	49	N	N	4	2	3	P	1	TFAC	2
23	BR_FNA_M156	GSM505350	67	N	N	2	2	2	N	0	TFAC	1
24	BR_FNA_M111	GSM505351	50	N	N	3	1	3	N	1	TFAC	3
25	BR_FNA_M201	GSM505352	75	P	N	2	1	2	N	0	TFAC	1
26	BR_FNA_M188	GSM505353	68	P	P	2	1	1	N	0	TFAC	3
27	BR_FNA_M158	GSM505354	38	P	P	2	2	2	N	0	TFAC	1
28	BR_FNA_M226	GSM505355	31	P	P	2	1	2	N	0	TFAC	2
29	BR_FNA_M199	GSM505356	46	N	N	2	1	3	P	1	TFAC	2
30	BR_FNA_M215	GSM505357	44	N	N	2	1	3	N	1	TFAC	2
31	BR_FNA_M136	GSM505358	38	N	P	1	0	3	N	1	TFAC	3
32	BR_FNA_M206	GSM505359	48	N	N	2	0	3	N	1	TFAC	3
33	BR_FNA_M211	GSM505360	52	N	N	3	2	3	N	1	TFAC	2
34	BR_FNA_M217	GSM505361	52	P	P	2	0	2	N	0	TFAC	1
35	BR_FNA_M135	GSM505362	51	P	N	3	0	3	P	0	TFAC	2
36	BR_FNA_M216	GSM505363	59	P	N	2	1	2	N	0	TFAC	3
37	BR_FNA_M139	GSM505364	51	P	P	2	0	2	N	0	TFAC	2
38	BR_FNA_M117	GSM505365	34	P	P	4	1	2	N	0	TFAC	1
39	BR_FNA_M106	GSM505366	57	P	P	2	0	2	N	0	TFAC	1
40	BR_FNA_M108	GSM505367	39	P	P	4	0	3	P	0	TFAC	3
41	BR_FNA_M123	GSM505368	52	P	N	3	1	1	N	1	TFAC	3
42	BR_FNA_M126	GSM505369	59	N	P	4	0	3	N	0	TFAC	3
43	BR_FNA_M205	GSM505370	35	N	N	1	1	3	N	1	TFAC	3
44	BR_FNA_M182	GSM505371	46	P	P	1	0	2	N	0	TFAC	1
45	BR_FNA_M133	GSM505372	38	N	N	2	0	3	N	0	TFAC	3
46	BR_FNA_M179	GSM505373	54	N	N	2	1	3	P	1	TFAC	3
47	BR_FNA_M189	GSM505374	47	P	P	2	0	3	N	0	TFAC	2
48	BR_FNA_M181	GSM505375	75	P	P	3	1	2	N	0	TFAC	1
49	BR_FNA_M230	GSM505376	58	N	N	4	2	3	P	0	TFAC	2
50	BR_FNA_M230R1	GSM505377	58	N	N	4	2	3	P	0	TFAC	3
51	BR_FNA_M236	GSM505378	53	P	P	2	1	2	N	0	TFAC	2
52	BR_FNA_M236R1	GSM505379	53	P	P	2	1	2	N	0	TFAC	2
53	BR_FNA_M258	GSM505380	39	N	N	4	1	3	P	0	TH/FAC	2
54	BR_FNA_M258R1	GSM505381	39	N	N	4	1	3	P	0	TH/FAC	2
55	BR_FNA_M246	GSM505382	42	P	N	1	1	3	N	0	TFAC	1
56	BR_FNA_M246R1	GSM505383	42	P	N	1	1	3	N	0	TFAC	1
57	BR_FNA_M237	GSM505384	51	P	N	2	3	3	P	0	TFAC	3
58	BR_FNA_M237R1	GSM505385	51	P	N	2	3	3	P	0	TFAC	3
59	BR_FNA_M239	GSM505386	55	N	N	2	0	3	P	1	TFAC	2
60	BR_FNA_M239R1	GSM505387	55	N	N	2	0	3	P	1	TFAC	2
61	BR_FNA_M264	GSM505388	62	P	P	4	3	3	P	0	TFAC	2
62	BR_FNA_M264R1	GSM505389	62	P	P	4	3	3	P	0	TFAC	2
63	BR_FNA_M238	GSM505390	56	P	P	2	0	2	P	1	TFAC	2
64	BR_FNA_M238R1	GSM505391	56	P	P	2	0	2	P	1	TFAC	3
65	BR_FNA_M280	GSM505392	71	P	N	2	3	3	N	0	TFAC	1
66	BR_FNA_M280R1	GSM505393	71	P	N	2	3	3	N	0	TFAC	1
67	BR_FNA_M245	GSM505394	52	P	P	2	3	3	P	0	TH/FAC	2
68	BR_FNA_M245R1	GSM505395	52	P	P	2	3	3	P	0	TH/FAC	3
69	BR_FNA_M247	GSM505396	54	P	P	3	0	2	N	0	TFAC	1
70	BR_FNA_M247R1	GSM505397	54	P	P	3	0	2	N	0	TFAC	1
71	BR_FNA_M266	GSM505398	45	P	N	2	3	3	N	0	TFAC	2
72	BR_FNA_M266R1	GSM505399	45	P	N	2	3	3	N	0	TFAC	2
73	BR_FNA_M235	GSM505400	53	N	N	3	1	3	P	0	TFAC	3
74	BR_FNA_M235R1	GSM505401	53	N	N	3	1	3	P	0	TFAC	3
75	BR_FNA_M231	GSM505402	52	P	P	2	0	2	N	0	TFAC	1
76	BR_FNA_M231R1	GSM505403	52	P	P	2	0	2	N	0	TFAC	1
77	BR_FNA_M257	GSM505404	73	P	P	2	0	2	P	0	TFAC	1
78	BR_FNA_M257R1	GSM505405	73	P	P	2	0	2	P	0	TFAC	1
79	BR_FNA_M256	GSM505406	79	P	P	2	3	3	N	0	TFAC	1
80	BR_FNA_M256R1	GSM505407	79	P	P	2	3	3	N	0	TFAC	1
81	BR_FNA_M270	GSM505408	67	P	N	4	0	3	N	0	TFAC	3
82	BR_FNA_M270R1	GSM505409	67	P	N	4	0	3	N	0	TFAC	3
83	BR_FNA_M259	GSM505410	39	P	P	2	0	3	P	0	TFAC	2
84	BR_FNA_M301	GSM505411	46	N	N	3	1	3	N	1	TFAC	3
85	BR_FNA_M234	GSM505412	58	P	N	3	1	2	N	0	TFAC	1
86	BR_FNA_M310	GSM505413	51	N	N	2	1	2	N	0	TFAC	2
87	BR_FNA_M251	GSM505414	79	P	P	3	1	3	P	0	TFAC	2
88	BR_FNA_M260	GSM505415	50	P	P	3	1	3	N	0	TFAC	1
89	BR_FNA_M255	GSM505416	48	N	N	2	3	2	N	0	TFAC	1
90	BR_FNA_M286	GSM505417	51	N	N	3	1	3	P	0	TFAC	3
91	BR_FNA_M287	GSM505418	55	N	N	4	2	3	P	0	TFAC	2
92	BR_FNA_M309	GSM505419	62	N	N	2	1	3	P	1	TFAC	3
93	BR_FNA_M304	GSM505420	46	P	P	2	0	2	N	0	TFAC	2
94	BR_FNA_M233	GSM505421	60	N	N	4	3	3	N	0	TFAC	3
95	BR_FNA_M297	GSM505422	65	P	N	4	2	2	N	0	TFAC	1
96	BR_FNA_M295	GSM505423	48	N	N	2	1	3	N	1	TFAC	3
97	BR_FNA_M282	GSM505424	44	P	N	1	1	2	N	0	TFAC	2
98	BR_FNA_M302	GSM505425	50	N	P	2	3	3	P	0	TFAC	2
99	BR_FNA_M261	GSM505426	56	P	P	2	0	2	N	0	TFAC	1
100	BR_FNA_M333	GSM505427	67	P	P	2	1	3	N	0	TFAC	3
101	BR_FNA_M402	GSM505428	38	N	N	4	1	3	N	1	TFAC	3
102	BR_FNA_M387	GSM505429	28	P	P	4	0	3	P	0	TFAC	1
103	BR_FNA_M386	GSM505430	42	P	N	2	0	2	N	0	TFAC	2
104	BR_FNA_M322	GSM505431	65	P	N	2	0	3	P	0	TFAC	2
105	BR_FNA_M375	GSM505432	64	N	N	2	1	3	N	0	TFAC	1
106	BR_FNA_M330	GSM505433	35	P	P	3	3	2	N	0	TFAC	1
107	BR_FNA_M316	GSM505434	45	N	N	4	3	3	P	1	TH/FEC	2
108	BR_FNA_M331	GSM505435	71	N	N	1	1	2	P	1	TFAC	2
109	BR_FNA_ML20	GSM505436	48	P	P	4	1	3	N	1	TFAC	3
110	BR_FNA_M371R1	GSM505437	51	N	N	4	3	3	P	1	TH/FAC	3
111	BR_FNA_M402R1	GSM505438	38	N	N	4	1	3	N	1	TFAC	3
112	BR_FNA_M331R1	GSM505439	71	N	N	1	1	2	P	1	TFAC	2
113	BR_FNA_M375R1	GSM505440	64	N	N	2	1	3	N	0	TFAC	1
114	BR_FNA_M322R1	GSM505441	65	P	N	2	0	3	P	0	TFAC	2
115	BR_FNA_M333R1	GSM505442	67	P	P	2	1	3	N	0	TFAC	3
116	BR_FNA_M387R1	GSM505443	28	P	P	4	0	3	P	0	TFAC	1
117	BR_FNA_M386R1	GSM505444	42	P	N	2	0	2	N	0	TFAC	2
118	BR_FNA_M316R1	GSM505445	45	N	N	4	3	3	P	1	TH/FEC	2
119	BR_FNA_M330R1	GSM505446	35	P	P	3	3	2	N	0	TFAC	2
120	BR_FNA_M371	GSM505447	51	N	N	4	3	3	P	1	TH/FAC	3
121	BR_FNA_M323	GSM505448	40	P	P	1	2	3	N	0	TFAC	1
122	BR_FNA_M442	GSM505449	41	P	P	3	1	3	N	1	TFAC	2
123	BR_FNA_PERU14-16	GSM505450	58	N	N	4	2	3	N	0	TFAC	3
124	BR_FNA_M523	GSM505451	47	P	P	2	1	2	N	0	TFAC	1
125	BR_FNA_M315	GSM505452	36	P	P	2	1	2	N	0	TFAC	1
126	BR_FNA_M399	GSM505453	40	P	P	2	1	2	N	0	TFAC	1
127	BR_FNA_M524	GSM505454	31	N	N	2	1	3	N	1	TFAC	3
128	BR_FNA_M353	GSM505455	51	P	N	3	2	3	N	1	TFAC	3
129	BR_FNA_M534	GSM505456	46	P	P	4	3	2	N	0	TFAC	1
130	BR_FNA_M447	GSM505457	44	P	N	2	0	2	N	0	TFAC	3
131	BR_FNA_M356	GSM505458	55	P	P	2	1	2	N	0	TFAC	1
132	BR_FNA_M367	GSM505459	62	N	N	4	1	3	N	1	TFAC	3
133	BR_FNA_M120	GSM505460	52	N	P	2	0	3	N	0	TFAC	2
134	BR_FNA_M482	GSM505461	47	P	N	2	3	3	P	0	TFAC	3
135	BR_FNA_PERU11	GSM505462	50	N	N	4	1	2	N	0	TFAC	3
136	BR_FNA_M141	GSM505463	70	P	N	0	1	2	P	1	TFAC	3
137	BR_FNA_M107	GSM505464	47	P	N	3	1	3	N	0	TFAC	1
138	BR_FNA_M343	GSM505465	50	P	P	2	3	2	N	0	TFAC	1
139	BR_FNA_M485	GSM505466	50	N	N	4	2	3	N	1	TFAC	3
140	BR_FNA_M373	GSM505467	46	N	N	2	1	2	N	1	TFAC	2
141	BR_FNA_M463	GSM505468	60	P	N	4	1	3	N	0	TFAC	2
142	BR_FNA_M357	GSM505469	52	P	P	2	0	2	N	0	TFAC	2
143	BR_FNA_PERU08	GSM505470	40	N	N	3	1		N	0	FAC	2
144	BR_FNA_PERU12-14	GSM505471	65	P	P	2	2	3	N	0	TFAC	3
145	BR_FNA_M384	GSM505472	60	P	P	3	0	2	N	0	TFAC	1
146	BR_FNA_M497	GSM505473	62	P	N	2	3	3	N	0	TFAC	3
147	BR_FNA_PERU07	GSM505474	71	P	N	4	1	3	N	0	TFAC	2
148	BR_FNA_M503	GSM505475	38	N	N	1	0	3	N	0	TFAC	2
149	BR_FNA_M129	GSM505476	61	N	N	2	0	2	N	0	TFAC	3
150	BR_FNA_M421	GSM505477	48	P	N	3	1	2	N	0	TFAC	1
151	BR_FNA_M146	GSM505478	40	N	N	1	0	3	N	1	TFAC	1
152	BR_FNA_M506	GSM505479	46	P	P	2	1	3	N	0	TFAC	3
153	BR_FNA_PERU09	GSM505480	47	P	P	4	1	2	N	0	TFAC	2
154	BR_FNA_M525	GSM505481	46	P	N	2	0	3	N	0	TFAC	2
155	BR_FNA_M145	GSM505482	45	P	P	3	2	2	P	0	TFAC	2
156	BR_FNA_M469	GSM505483	57	P	N	2	3	2	N	0	TFAC	1
157	BR_FNA_M484	GSM505484	55	P	N	2	0	2	N	0	TFAC	1
158	BR_FNA_M341	GSM505485	41	P	N	2	1	2	N	0	TFAC	2
159	BR_FNA_M434	GSM505486	50	P	P	2	1	2	N	0	TFAC	2
160	BR_FNA_M334	GSM505487	63	N	N	1	1	3	N	0	TFAC	2
161	BR_FNA_PERU01	GSM505488	73	P	N	4	1	2	N	0	TFAC	1
162	BR_FNA_PERU53	GSM505489	35	N	N	3	1		N	0	FAC	2
163	BR_FNA_PERU55	GSM505490	42	N	N	4	1		N	0	FAC	2
164	BR_FNA_M713	GSM505491	50	N	N	1	1	3	N	0	FEC	1
165	BR_FNA_US120	GSM505492	52	N	N	nbefore: 2			P	0	TXFAC	2
166	BR_FNA_US123	GSM505493		N	N				N	0	NA	2
167	BR_FNA_US134	GSM505494	46	P	P	3	0		P	0	TXFAC	3
168	BR_FNA_US031	GSM505495	50	N	N	3	1	3	P	0	TXFAC	2
169	BR_FNA_US129	GSM505496	64	N	N	3	1		N	1	TXFAC	3
170	BR_FNA_US125	GSM505497	41	N	N	3	2		N	0	TXFAC	2
171	BR_FNA_US147	GSM505498	46	N	N	3	1		N	0	TXFAC	2
172	BR_FNA_US002	GSM505499	36	N	N	3	2	3	N	0	TXFAC	2
173	BR_FNA_M314	GSM505500	46	N	N	3	3	3	N	0	TFAC	3
174	BR_FNA_US092	GSM505501	61	P	P	3	0		N	0	TXFAC	2
175	BR_FNA_US097	GSM505502	46	P	P	3	0		N	0	TXFAC	2
176	BR_FNA_M233R1	GSM505503	60	N	N	4	3	3	N	0	TFAC	3
177	BR_FNA_M286R1	GSM505504	51	N	N	3	1	3	P	0	TFAC	3
178	BR_FNA_M302R1	GSM505505	50	N	P	2	3	3	P	0	TFAC	2
179	BR_FNA_M195	GSM505506	42	P	P	2	0	2	N	0	TFAC	1
180	BR_FNA_M232	GSM505507	49	N	N	1	1	3	P	1	TFAC	1
181	BR_FNA_M263	GSM505508	72	P	P	2	1	1	N	0	TFAC	1
182	BR_FNA_M281	GSM505509	45	P	P	2	0	2	N	0	TFEC	1
183	BR_FNA_M283	GSM505510	46	P	N	4	1	3	N	0	TFAC	1
184	BR_FNA_M294	GSM505511	53	N	N	1	1	2	P	1	TFAC	2
185	BR_FNA_M319	GSM505512	26	P	P	2	0	2	N	0	TFAC	1
186	BR_FNA_M332	GSM505513	42	P	P	3	1	3	N	0	TFAC	3
187	BR_FNA_M339	GSM505514	44	N	N	2	1	3	N	0	TFAC	3
188	BR_FNA_M340	GSM505515	54	P	N	4	1	2	N	0	TFAC	1
189	BR_FNA_M345	GSM505516	39	N	N	4	2	3	N	0	TFAC	3
190	BR_FNA_M355	GSM505517	59	P	P	3	2	1	N	0	TFAC	1
191	BR_FNA_M360	GSM505518	56	P	P	0	3	3	N	0	TFEC	3
192	BR_FNA_M363	GSM505519	58	P	P	3	0	3	N	0	TFEC	2
193	BR_FNA_M365	GSM505520	42	P	P	2	1	1	N	0	TFAC	1
194	BR_FNA_M382	GSM505521	55	N	N	2	3	3	P	1	TFAC	3
195	BR_FNA_M385	GSM505522	65	P	P	1	1	2	P	0	TFEC	1
196	BR_FNA_M396	GSM505523	35	P	N	2	2	1	N	0	TFEC	1
197	BR_FNA_M411	GSM505524	44	P	P	2	1	2	N	0	TFAC	2
198	BR_FNA_M417	GSM505525	63	P	P	2	1	2	N	0	TFEC	1
199	BR_FNA_M423	GSM505526	68	P	P	0	3	2	N	0	TFEC	3
200	BR_FNA_M425	GSM505527	60	N	N	4	1	2	N	0	TFAC	3
201	BR_FNA_M430	GSM505528	52	N	N	3	1	3	N	0	TFAC	3
202	BR_FNA_M431	GSM505529	50	P	P	2	1	2	N	0	TFEC	1
203	BR_FNA_M433	GSM505530	47	P	P	2	0	3	N	0	TFEC	1
204	BR_FNA_M443	GSM505531	46	N	N	3	2	3	P	1	TFEC	3
205	BR_FNA_M486	GSM505532	44	P	P	2	0	3	N	0	TFEC	2
206	BR_FNA_M502	GSM505533	50	N	N	2	0	2	N	0	FECT	2
207	BR_FNA_M507	GSM505534	66	P	P	2	0	2	N	0	TFAC	3
208	BR_FNA_M513	GSM505535	59	N	N	2	1	3	N	1	TFAC	2
209	BR_FNA_M531	GSM505536	53	N	N	4	3	3	N	0	TFAC	1
210	BR_FNA_M545	GSM505537	58	N	N	2	1	3	N	0	TFAC	2
211	BR_FNA_M549	GSM505538	40	P	P	2	1	2	N	0	TFEC	1
212	BR_FNA_M556	GSM505539	47	P	P	1	1	2	N	0	TFAC/HT	1
213	BR_FNA_M557	GSM505540	57	N	N	2	3	3	N	1	TFAC	2
214	BR_FNA_M558	GSM505541	62	N	N	4	3	3	N	0	TFAC	3
215	BR_FNA_M559	GSM505542	55	P	N	2	1	2	N	0	TFAC	2
216	BR_FNA_M564	GSM505543	68	N	N	4	2	3	N	0	TFAC	3
217	BR_FNA_M566	GSM505544	39	P	N	2	3	2	N	0	TFAC	1
218	BR_FNA_M571	GSM505545	32	N	N	2	1	3	N	1	FACT	3
219	BR_FNA_M576	GSM505546	70	N	N	2	1	3	P	0	TFAC	1
220	BR_FNA_M578	GSM505547	45	P	P	4	1	3	N	0	TFAC	2
221	BR_FNA_M583	GSM505548	51	N	P	2	3	2	N	0	TFAC	2
222	BR_FNA_M599	GSM505549	50	P	P	1	1	1	N	0	TFEC	1
223	BR_FNA_M607	GSM505550	67	P	N	1	1	2	N	0	TFEC	1
224	BR_FNA_M610	GSM505551	47	P	P	3	2	2	N	0	TFAC	1
225	BR_FNA_M612	GSM505552	40	N	N	2	2	3	N	0	TFAC	3
226	BR_FNA_M617	GSM505553	50	N	N	2	1	3	N	0	TFEC	3
227	BR_FNA_M619	GSM505554	52	N	N	4	2	3	N	0	FACT	3
228	BR_FNA_M626	GSM505555	45	N	N	2	1	3	P	0	TFEC	3
229	BR_FNA_M642	GSM505556	45	P	P	4	2	2	N	0	TFEC	2
230	BR_FNA_M643	GSM505557	41	P	P	2	0	2	N	0	TFEC	1
231	BR_FNA_M647	GSM505558	65	N	N	3	1	3	N	0	TFAC	3
232	BR_FNA_M651	GSM505559	61	P	P	2	1	3	N	1	TFAC	2
233	BR_FNA_M652	GSM505560	66	P	N	2	1	2	N	0	TFAC	2
234	BR_FNA_M657	GSM505561	48	N	P	1	0	2	N	0	TFAC	3
235	BR_FNA_M658	GSM505562	61	N	N	3	3	3	N	1	TFAC	3
236	BR_FNA_M659	GSM505563	51	N	N	2	1	3	N	0	TFAC	3
237	BR_FNA_M661	GSM505564	49	N	N	2	1	3	N	1	TFAC	3
238	BR_FNA_M662	GSM505565	46	P	P	2	1	2	N	0	TFEC	1
239	BR_FNA_M665	GSM505566	57	N	N	2	1	3	N	1	TFAC	3
240	BR_FNA_M666	GSM505567	58	P	P	2	0	2	N	0	TFAC	2
241	BR_FNA_M668	GSM505568	50	P	P	3	2	3	N	0	TFAC	2
242	BR_FNA_M669	GSM505569	47	P	P	2	1	2	N	0	TFAC	1
243	BR_FNA_M670	GSM505570	43	N	N	2	1	2	N	0	TFEC	2
244	BR_FNA_M671	GSM505571	30	P	P	1	1	3	N	0	TFAC	3
245	BR_FNA_M673	GSM505572	58	N	N	2	3	3	N	0	TFEC	1
246	BR_FNA_M675	GSM505573	64	N	N	2	1	2	N	0	TFAC	3
247	BR_FNA_M679	GSM505574	72	N	N	2	0	3	N	0	TFAC	3
248	BR_FNA_M681	GSM505575	33	N	N	3	0	3	N	0	TFEC	3
249	BR_FNA_M682	GSM505576	50	P	P	2	0	2	N	0	TFEC	1
250	BR_FNA_M683	GSM505577	59	N	P	2	0	3	N	0	TFAC	2
251	BR_FNA_M685	GSM505578	53	P	P	2	0	1	N	0	TFEC	1
252	BR_FNA_M690	GSM505579	73	P	P	2	1	1	N	0	TFEC	1
253	BR_FNA_M692	GSM505580	46	N	N	2	3	2	N	1	TFEC	1
254	BR_FNA_M693	GSM505581	47	P	P	2	0	2	N	0	TFAC	1
255	BR_FNA_M695	GSM505582	43	P	N	2	0	3	N	0	TFAC	2
256	BR_FNA_M696	GSM505583	53	N	N	2	1	3	N	1	TFAC	3
257	BR_FNA_M709	GSM505584	51	N	N	4	2	3	N	1	TFAC	2
258	BR_FNA_M710	GSM505585	53	P	P	2	1	2	N	0	TFEC	2
259	BR_FNA_M714	GSM505586	64	P	N	2	1	3	N	0	TFEC	1
260	BR_FNA_M717	GSM505587	52	P	P	2	0	1	N	0	TFEC	1
261	BR_FNA_M718	GSM505588	36	N	N	2	0	3	N	0	TFEC	3
262	BR_FNA_M723	GSM505589	63	P	P	2	1	2	N	0	TFAC	1
263	BR_FNA_M725	GSM505590	46	P	P	2	3	1	N	0	FECT	2
264	BR_FNA_M728	GSM505591	49	P	P	3	1	3	N	0	TFAC	3
265	BR_FNA_M732	GSM505592	50	N	N	2	2	3	N	0	TFEC	3
266	BR_FNA_M734	GSM505593	36	P	P	2	0	2	N	0	TFEC	1
267	BR_FNA_M744	GSM505594	44	P	N	2	1	2	N	0	TFAC	1
268	BR_FNA_M746	GSM505595	56	P	P	3	0	1	N	0	TFEC	1
269	BR_FNA_M753	GSM505596	49	P	P	4	0	2	N	0	TFAC	2
270	BR_FNA_M765	GSM505597	62	P	P	4	1	3	N	0	TFAC	1
271	BR_FNA_M767	GSM505598	51	P	P	2	0	2	N	1	TFAC	1
272	BR_FNA_M774	GSM505599	49	P	P	2	1	2	N	0	TFEC	1
273	BR_FNA_M781	GSM505600	40	P	P	3	0	2	N	0	TFEC	1
274	BR_FNA_M782	GSM505601	53	P	N	2	3	1	N	0	TFAC	1
275	BR_FNA_M784	GSM505602	58	P	P	4	0	3	N	0	TFAC	3
276	BR_FNA_M795	GSM505603	64	P	N	2	0	2	N	0	TFAC	1
277	BR_FNA_M801	GSM505604	45	P	N	2	1	2	N	0	TFEC	3
278	BR_FNA_M806	GSM505605	49	P	P	4	2	3	N	0	TFAC	3

## Sheet: GSE20271
Sample_ID	geo_accession	Resp_stat	pCR	age	race	T-stage	n-stage	grade	ER	PR	HER2	treatment	random	neotreatment	MNAI (1=low; 2= intermediate; and 3=high)
SPAIN28	GSM508012	pCR	1	48	W	2	2	3	0	0	0	1	1	FEC x(6 )	3
SPAIN58	GSM508013	RD	0	55	W	3	0	2	1	1	0	1	1	FEC x(6 )	1
SPAIN36	GSM508014	RD	0	45	W	2	0	3	0	0	1	1	1	FEC x(6 )	2
SPAIN30	GSM508015	RD	0	39	W	2	2	2	1	0	0	1	1	FEC x(6 )	1
SPAIN44	GSM508016	RD	0	49	W	1	0	1	1	0	0	1	1	FEC x(6 )	1
SPAIN50	GSM508017	RD	0	39	W	3	1	2	0	0	1	1	1	FEC x(6 )	1
SPAIN31	GSM508018	RD	0	48	W	N/A	1	3	0	1	1	1	1	FECx(6)	1
SPAIN11	GSM508019	RD	0	73	W	3	0	3	0	1	0	1	1	FEC x(6 )	1
SPAIN32	GSM508020	RD	0	42	W	3	1	2	1	1	0	1	1	FEC x(5 ) due to NC +Paclitaxel x (7)	1
SPAIN49	GSM508021	RD	0	42	H	2	1	3	1	1	0	1	1	FEC x(6 )	3
SPAIN21	GSM508022	RD	0	45	W	3	1	3	0	0	0	1	1	FEC x(6 )	3
SPAIN42	GSM508023	RD	0	62	W	3	0	2	1	1	0	1	1	FEC x( 6)	3
PERU16-18	GSM508024	RD	0	46	H	4	1	N/A	1	1	0	1	1	FAC x 6 (Taxol x 12 post Sx)	1
713	GSM508025	RD	0	50	W	1	1	3	0	0	0	1	1	FEC x 6	1
400	GSM508026	RD	0	55	W	2	1	2	1	1	0	1	1	FEC x 6	2
725	GSM508027	RD	0	46	W	2	3	1	1	1	0	1	1	FEC x 6 (P.D ΓÇ£new supra & infraclavicular LnΓÇ¥)Taxol x 12	2
338	GSM508028	RD	0	45	W	1	1	1	1	1	0	1	1	FEC x 6	2
439	GSM508029	RD	0	73	W	2	0	3	0	0	1	1	1	FEC x 6	2
378	GSM508030	RD	0	50	W	4	0	2	1	1	0	1	1	FAC x 6	2
380	GSM508031	RD	0	50	W	2	3	2	1	1	0	1	1	FEC x 6	3
466	GSM508032	RD	0	64	W	2	0	2	1	1	0	1	1	FAC x 6	1
PERU13-15	GSM508033	RD	0	43	H	4	1	N/A	1	1	0	1	1	FAC x 6	3
PERU25	GSM508034	RD	0	43	H	4	1	3	1	1	0	1	1	FAC x 6	3
LBJ038	GSM508035	pCR	1	58	H	2	1	2	0	0	0	1	1	FAC x 6 Taxol x 4	2
PERU36	GSM508036	pCR	1	43	H	4	2	N/A	1	0	0	1	1	FAC x 6 (Taxol post Sx)	3
PERU50	GSM508037	pCR	1	44	H	2	2	N/A	1	1	0	1	1	FAC x 6 (Taxol post Sx)	3
PERU41	GSM508038	pCR	1	46	H	4	2	N/A	1	1	0	1	1	FAC x 6	2
631	GSM508039	RD	0	32	W	2	2	3	1	0	0	1	1	FAC x 6 (Last Cycle only AC no 5-FU)	3
595	GSM508040	RD	0	54	W	4	2	2	0	0	1	1	1	FEC x 6	2
539	GSM508041	RD	0	66	W	1	1	2	1	0	0	1	1		3
LBJ016	GSM508042	RD	0	39	H	3	2	3	0	0	0	1	1	Taxol x 6 FAC x 6	3
572	GSM508043	RD	0	58	H	4	2	3	0	0	0	1	1	FEC x 6	3
PERU38	GSM508044	RD	0	52	H	4	1	2	1	1	0	1	1	FAC x 6 (Taxol x 12 post Sx)	2
PERU73	GSM508045	RD	0	61	H	3	2	3	1	1	0	1	1	FAC x 6 (Taxol post Sx)	2
PERU72	GSM508046	RD	0	37	H	4	2	3	1	1	0	1	1	FAC x 6 (Taxol x 12 post Sx)	2
PERU44	GSM508047	RD	0	40	H	4	0	3	0	0	0	1	1	FAC x 6 (Taxol x 11 post Sx)	2
PERU57	GSM508048	RD	0	41	H	2	1	1	1	1	0	1	1	FAC x 6 (Taxol post Sx)	2
PERU55	GSM508049	RD	0	42	H	4	1	3	0	0	0	1	1	FAC x 6 (Taxol x 12 post Sx)	1
PERU69	GSM508050	RD	0	53	H	4	2	2	1	0	0	1	1	FAC x 6 (Taxol x 12 post Sx)	2
PERU27	GSM508051	RD	0	62	H	4	2	3	1	1	0	1	1	FAC x 6	1
PERU45	GSM508052	RD	0	64	H	3	0	3	0	0	0	1	1	FAC x 6 (Taxol post Sx)	3
PERU61	GSM508053	RD	0	69	H	4	1	3	1	1	0	1	1	FAC x 6 (Taxol x 12 post Sx)	1
PERU53	GSM508054	RD	0	35	H	3	1	3	0	0	0	1	1	FAC x 6 (Taxol x 12 post Sx)	1
PERU05	GSM508055	RD	0	38	H	2	1	2	1	1	0	1	1	FAC x 6 (Taxol x 12 post Sx)	3
PERU08	GSM508056	RD	0	40	H	3	1	3	0	0	0	1	1	FAC x 6 (Taxol x 10 post Sx)	2
PERU02	GSM508057	RD	0	71	H	4	1	3	1	1	0	1	1	FAC x 6 (Taxol x 12 post Sx)	3
PERU51	GSM508058	RD	0	74	H	4	1	N/A	0	0	0	1	1	FAC x 6	3
PERU21	GSM508059	RD	0	36	H	3	0	N/A	1	1	0	1	1	FAC x 6 (Taxol x 12 post Sx)	2
MEXICO18	GSM508060	RD	0	52	H	4	2	2	0	0	0	1	1	FEC x 6	3
MEXICO15	GSM508061	RD	0	42	H	3	0	N/A	0	1	0	1	1	FEC x 6	1
MEXICO10	GSM508062	RD	0	45	H	4	3	2	1	1	0	1	1	FEC x 6	2
MEXICO2	GSM508063	RD	0	57	H	3	1	N/A	0	0	0	1	1	FEC x 6	1
MEXICO12	GSM508064	RD	0	61	H	2	0	N/A	0	0	1	1	1	FEC x 6	1
PERU75	GSM508065	RD	0	56	H	4	2	N/A	1	0	0	1	1	FAC x 6	2
PERU22	GSM508066	RD	0	34	H	4	1	N/A	0	0	0	1	1	FAC x 5(d/t P.D)	3
LBJ043	GSM508067	RD	0	49	B	4	0	3	1	1	0	1	1	FAC x 4 (d/t P.D) Taxotere x 2 (d/t severe Dehydration) Xeloda x 2(d/t P.D) XRT+ Xeloda Taxol x 2	1
PERU43	GSM508068	RD	0	68	H	4	2	N/A	0	0	0	1	1	FAC x 3 (D/T PD) Taxol x 4	2
PERU49	GSM508069	RD	0	36	H	3	2	N/A	0	0	0	1	1	FAC x 4 (D/T P.D.)	3
PERU15-17	GSM508070	RD	0	49	H	4	2	N/A	1	0	1	1	1	FAC x 6	2
SPAIN34	GSM508071	pCR	1	59	W	2	1	3	0	0	0	1	1	FEC x(6)	2
SPAIN5	GSM508072	RD	0	49	W	2	0	3	0	0	1	1	1	FEC x( 6)	3
SPAIN9	GSM508073	RD	0	60	W	2	0	3	1	1	0	1	1	FEC x(6 )	1
SPAIN1	GSM508074	RD	0	56	W	3	0	3	0	0	0	1	1	FEC x(6 )	1
SPAIN59	GSM508075	RD	0	44	W	2	1	2	1	1	0	1	1	FEC x( 6)	1
SPAIN38	GSM508076	RD	0	47	W	2	0	2	1	1	0	1	1	FEC x(6 )	1
SPAIN39	GSM508077	RD	0	45	W	2	N/A	2	1	1	0	1	1	FEC x( 6)	3
SPAIN40	GSM508078	RD	0	59	W	2	0	3	1	1	1	1	1	FEC x(6 )	1
444	GSM508079	RD	0	53	W	2	1	3	1	0	0	1	1	FAC x 6 (neo-adj)	3
633	GSM508080	RD	0	46	B	2	2	3	0	0	0	1	1	FAC x 6	3
349	GSM508081	RD	0	40	W	2	0	2	1	1	0	1	1	FAC x 6 (neo-adj); Taxol x 12 (adj); Tamoxifen	1
632	GSM508082	RD	0	48	H	2	1	2	1	1	0	1	1	FAC x 6	2
629	GSM508083	RD	0	61	W	2	0	1	1	1	0	1	1	FAC x 6	1
604	GSM508084	RD	0	62	H	2	0	2	1	1	0	1	1	FAC x 5	1
570	GSM508085	RD	0	46	B	4	2	3	0	0	0	1	1	FEC x 6	3
PERU77	GSM508086	RD	0	47	H	3	1	2	0	0	1	1	1	FAC x 6 (Taxol x 6 post Sx - still under adj chemo)	2
622	GSM508087	pCR	1	59	W	2	0	3	0	0	0	1	1	FAC x 4 (stopped after 4 of 6 planned cycles d/t nausea fatigue fever)	2
702	GSM508088	RD	0	49	W	2	0	2	1	1	0	1	1	FEC x 5	1
694	GSM508089	RD	0	38	W	2	1	3	0	0	0	1	1	FAC x 6	3
414	GSM508090	RD	0	66	W	2	0	3	0	0	0	1	1	FAC x 6	2
521	GSM508091	RD	0	31	H	3	1	3	0	0	0	1	1	FAC x 6	3
461	GSM508092	RD	0	44	H	0	2	3	1	1	0	1	1	FEC x 6	3
369	GSM508093	RD	0	52	W	2	0	2	0	0	0	1	1	FEC x 6	3
536	GSM508094	RD	0	43	W	2	1	2	1	0	0	1	1	FAC x 6	2
680	GSM508095	RD	0	34	H	2	2	2	1	1	0	1	1	FAC x 6	2
705	GSM508096	RD	0	48	W	2	1	2	0	0	0	1	1	FAC x 6	2
703	GSM508097	RD	0	57	B	2	0	2	0	0	0	1	1	FAC x 6	1
755	GSM508098	RD	0	73	W	4	0	2	1	0	0	1	1	FEC x 4 (original planned was 6 cycles disc. due to anorexia)	3
SPAIN47	GSM508099	pCR	1	49	W	2	0	3	0	0	1	2	2	Paclitaxel x(12 ) + FEC x(4 )	2
SPAIN7	GSM508100	RD	0	37	H	2	0	2	1	1	0	2	2	Paclitaxel x(12 ) + FEC x(4 )	1
SPAIN25	GSM508101	RD	0	66	W	2	0	2	1	1	1	2	2	Paclitaxel x(12 ) + FEC x(4 )	1
SPAIN18	GSM508102	RD	0	47	W	2	1	2	1	1	1	2	2	Paclitaxel x(12 ) + FEC x(4 )	1
SPAIN57	GSM508103	RD	0	46	W	2	0	1	0	0	0	2	2	Paclitaxel x(12 ) + FEC x(4 )	2
SPAIN48	GSM508104	pCR	1	46	W	2	0	3	0	0	0	2	2	Paclitaxel x(12 ) + FEC x(4 )	1
SPAIN45	GSM508105	pCR	1	56	W	4	1	N/A	1	0	0	2	2	Paclitaxel x(12 ) + FEC x(3 )	3
SPAIN53	GSM508106	RD	0	71	W	2	1	3	0	0	0	2	2	Paclitaxel x(12 ) + FEC x(4 )	1
SPAIN27	GSM508107	RD	0	61	W	2	0	2	1	1	0	2	2	Paclitaxel x(12 ) + FEC x( 4)	2
SPAIN14	GSM508108	RD	0	66	W	1	1	1	1	1	0	2	2	Paclitaxel x(12) + FEC x(3 )	1
SPAIN60	GSM508109	RD	0	45	W	2	0	1	1	1	1	2	2	Paclitaxel x(12 ) + FEC x(4 )	1
SPAIN13	GSM508110	RD	0	42	W	3	0	1	1	1	0	2	2	Paclitaxel x(12 ) + FEC x(4 )	1
SPAIN4	GSM508111	RD	0	68	W	3	0	3	0	0	0	2	2	Paclitaxel x(12 ) + FEC x( 4)	2
SPAIN46	GSM508112	RD	0	45	W	3	1	3	1	1	1	2	2	Paclitaxel x(12 ) + FEC x(4 )	3
SPAIN16	GSM508113	RD	0	31	W	4	0	3	0	0	0	2	2	Paclitaxel x(12 ) + FEC x( 0)	3
443	GSM508114	pCR	1	46	W	3	2	3	0	0	1	2	2	Taxol x 12 FEC x 4	2
331	GSM508115	pCR	1	71	H	1	1	2	0	0	1	2	2	Taxol x 12 FAC x 4	2
485	GSM508116	pCR	1	50	W	4	2	3	0	0	0	2	2	Taxol x 11( Pt missed the first D/T shingles), FAC x 4	3
565	GSM508117	RD	0	57	W	1	2	3	1	1	0	2	2	Taxol x 12 FAC x 6	3
332	GSM508118	RD	0	42	W	3	1	3	1	1	0	2	2	Taxol x 6 (d/t P.D) FAC x 4	3
423	GSM508119	RD	0	68	B	0	3	2	1	1	0	2	2	Taxol x 12 FEC x 4	3
PERU07	GSM508120	RD	0	71	H	4	1	3	1	0	0	2	2	Taxol x 12 FAC x 4	2
PERU09	GSM508121	RD	0	47	H	4	1	2	1	1	0	2	2	Taxol x 12 FAC x 4	2
PERU01	GSM508122	RD	0	73	H	4	1	2	1	0	0	2	2	Taxol x 12 FAC x 4	1
323	GSM508123	RD	0	40	H	1	1	3	1	1	0	2	1	FAC x 3 (d/t P.D) Taxol x 12	1
343	GSM508124	RD	0	49	A	2	3	2	1	1	0	2	2	Taxol x 12 FAC x 4	1
365	GSM508125	RD	0	42	W	2	1	1	1	1	0	2	2	Taxol x 12 FAC x 4	1
385	GSM508126	RD	0	65	W	1	1	2	1	1	1	2	1	FEC x 3 ( d/t N.C)Taxol x 12	1
PERU12-14	GSM508127	RD	0	65	H	2	2	3	1	1	0	2	2	Taxol x 12 FAC x 4	3
107	GSM508128	RD	0	47	B	3	1	2	1	1	0	2	2	Taxol x 12 FAC x 4	1
315	GSM508129	RD	0	36	W	2	1	2	1	1	0	2	2	Taxol x 7 (d/t N.C) FAC x 4 (Multifocal, Declined hormonal therapy and XRT)	1
399	GSM508130	RD	0	40	W	2	1	2	1	1	0	2	2	Taxol x 12 FAC x 4	1
374	GSM508131	RD	0	53	H	2	0	3	0	0	0	2	1	Adriamycin x 6 Cyclophosphamide x 6 Taxol x 12	1
647	GSM508132	RD	0	65	W	3	1	3	0	0	0	2	2	Taxol x 12 FAC x 4	2
384	GSM508133	RD	0	60	H	3	0	2	1	1	0	2	2	Taxol x 12 FEC x 4	1
588	GSM508134	RD	0	43	B	4	3	3	0	0	0	2	2	Taxol x 8 (d/t P.D) FEC x 6 (P.D) XRT+ Xeloda	2
PERU17-19	GSM508135	RD	0	37	H	4	2	3	1	0	1	2	2	Taxol x 12 FAC x 4	2
PERU37	GSM508136	RD	0	48	H	4	2	2	1	0	0	2	2	Taxol x 12 FAC x 4	3
PERU23	GSM508137	pCR	1	53	H	4	0	N/A	0	0	0	2	2	Taxol x 12 FAC x 4	3
PERU52	GSM508138	pCR	1	58	H	4	1	N/A	0	0	0	2	2	Taxol x 12 FAC x 4	3
673	GSM508139	RD	0	58	W	2	3	3	0	0	0	2	2		1
PERU26	GSM508140	RD	0	66	H	2	2	2	1	1	0	2	2	Taxol x 12 FAC x 4	1
MEXICO3	GSM508141	RD	0	53	H	4	2	N/A	0	0	0	2	2	Taxol x 12 FEC x 4	2
PERU28	GSM508142	RD	0	39	H	2	1	2	1	1	0	2	2	Taxol x 12 FAC x 4	2
PERU66	GSM508143	RD	0	48	H	4	1	2	1	1	0	2	2	Taxol x 12 FAC x 4	1
PERU48	GSM508144	RD	0	59	H	4	3	2	0	0	0	2	2	Taxol x 12 FAC x 4	2
PERU42	GSM508145	RD	0	42	H	4	2	N/A	1	1	0	2	2	Taxol x 12 FAC x 4	2
PERU54	GSM508146	RD	0	63	H	2	1	N/A	0	0	0	2	2	Taxol x 12 FAC x 4	2
PERU40	GSM508147	RD	0	40	H	3	1	3	1	1	0	2	2	Taxol x 12 FAC x 4	3
PERU74	GSM508148	RD	0	50	H	3	1	3	0	0	1	2	2	Taxol x 12 FAC x 4	3
LBJ047	GSM508149	pCR	1	46	H	2	0	3	1	1	0	2	2	Taxol x 12 FAC x 4	3
MEXICO11	GSM508150	pCR	1	45	H	2	0	N/A	1	0	0	2	2	Taxol x 12 FEC x 4	1
MEXICO14	GSM508151	pCR	1	64	H	2	0	N/A	0	0	1	2	2	Taxol x12 FEC x 4	2
MEXICO17	GSM508152	pCR	1	49	H	3	0	3	0	0	0	2	2	Taxol x 12 FEC x 4	3
MEXICO1	GSM508153	RD	0	37	H	3	2	N/A	0	0	0	2	2	Taxol x 12 FEC x 4	3
MEXICO5	GSM508154	RD	0	61	H	2	0	3	0	0	0	2	2	Taxol x 12 FEC x 4	2
MEXICO7	GSM508155	RD	0	61	H	2	2	3	1	1	0	2	2	Taxol x 12 FEC x 4	2
MEXICO6	GSM508156	RD	0	46	H	4	2	3	0	0	1	2	2	Taxol x 12 FEC x 4	2
MEXICO16	GSM508157	RD	0	65	H	4	0	N/A	0	0	0	2	2	Taxol x 12 FEC x 4	3
PERU56	GSM508158	RD	0	44	H	4	2	N/A	0	0	0	2	2	Taxol x 12 FAC x 4	2
LBJ046	GSM508159	RD	0	59	W	4	2	2	1	0	0	2	2	Taxol x 12 FAC x 3 (D/T P.D)	2
PERU31	GSM508160	RD	0	44	H	4	1	N/A	0	0	1	2	2	Taxol x 8 (D/T progression)	3
PERU60	GSM508161	RD	0	29	H	4	1	N/A	0	0	0	2	2	Taxol x 5 (Off protocol D/T progression)	3
PERU29	GSM508162	RD	0	55	H	3	1	N/A	0	0	0	2	2	Taxol x 12 FAC x 4	3
PERU14-16	GSM508163	RD	0	58	H	4	2	3	0	0	0	2	2	Taxol x 12 FAC x 4 (Progressed on Neoadjuvant Chemotherapy. Moved on to XRT. No surgery)	3
SPAIN55	GSM508164	pCR	1	48	W	3	1	3	1	1	1	2	2	Paclitaxel x(12 ) + FEC x(4 )	2
SPAIN3	GSM508165	pCR	1	45	W	2	0	3	0	0	1	2	2	Paclitaxel x(12 ) + FEC x(4 )	3
SPAIN51	GSM508166	RD	0	44	W	3	1	1	0	1	0	2	2	Paclitaxel x(12 ) + FEC x(4 )	2
SPAIN12	GSM508167	RD	0	61	W	2	0	1	1	1	0	2	2	Paclitaxel x(12 ) + FEC x(4 )	1
SPAIN6	GSM508168	RD	0	67	W	2	0	2	1	1	0	2	2	Paclitaxel x(12 ) + FEC x(4 )	1
SPAIN41	GSM508169	RD	0	64	W	3	1	3	1	1	0	2	2	Paclitaxel x( 12) + FEC x(4 )	3
321	GSM508170	pCR	1	53	W	2	1	2	0	0	0	2	2	Taxol x 12 FEC x 4	2
382	GSM508171	pCR	1	55	B	2	3	3	0	0	1	2	2	Taxol x 12 FAC x 4	3
447	GSM508172	RD	0	44	B	2	0	2	1	0	0	2	2	Taxol x 12 FEC x 4	3
513	GSM508173	pCR	1	59	B	2	1	3	0	0	0	2	1	FAC x 4(d/t N.C) Taxol x 6 (d/t severe Fatigue) (FAC resistance & pCR at the end)	2
625	GSM508174	pCR	1	49	W	2	1	3	0	0	0	2	2	Taxol x 12 FEC x 4	3
340	GSM508175	RD	0	54	H	4	1	2	1	0	0	2	1	FAC x 6 Taxol x 12	1
545	GSM508176	RD	0	58	B	2	1	3	0	0	0	2	2	Taxol x 12 FAC x 4	2
LBJ054	GSM508177	RD	0	35	H	1	1	2	1	1	0	2	2	Taxol x 12 FAC x 4	2
PERU76	GSM508178	RD	0	51	H	4	2	N/A	0	0	0	2	2	Taxol x 12 FAC x 4	3
LBJ082	GSM508179	pCR	1	39	B	3	1	3	0	0	0	2	2	Taxol x 12 FAC x 4	1
319	GSM508180	RD	0	26	W	2	0	2	1	1	0	2	1	Taxol x 12 FAC x 4	1
LBJ070	GSM508181	RD	0	38	H	3	0	3	1	1	0	2	2	Taxol x 12 FAC x 4	3
718	GSM508182	RD	0	36	W	2	0	3	0	0	0	2	2	Taxol x 12 FEC x 4	2
657	GSM508183	RD	0	48	H	1	0	2	0	1	0	2	2	Taxol x 12 FAC x 4	3
690	GSM508184	RD	0	73	W	2	1	1	1	1	0	2	2	Taxol x 12 FEC x4	1
710	GSM508185	RD	0	53	W	2	1	2	1	1	0	2	2	Taxol x 12 FEC x 4	2
685	GSM508186	RD	0	53	W	2	0	1	1	1	0	2	2	Taxol x 12 FEC x4	1
746	GSM508187	RD	0	56	B	3	0	1	1	1	0	2	2	Taxol x 12 FEC x 4	1
502	GSM508188	RD	0	50	W	2	0	2	0	0	0	2	1	FEC x 3 (N.C) Taxol x 12	1
753	GSM508189	RD	0	49	W	4	0	2	1	1	0	2	2	Taxol x 12 FAC x 4	2

## Sheet: GSE22226
Sample_ID	geo_accession	ISPY_ID	Age	grade	histology	TumorSize	T_stage	ER_status	PR_status	HER2_status	PAM50	Neoadj_Chemo	pCR	RFS_Days	RFS_status	OS_days	OS_Status	MNAI (1=low; 2= intermediate; and 3=high)
226342	GSM508011	1118	39.23	2	2	8	3	1	1		Luminal B	AC+T	1	1516	0	1516	0	2
218367	GSM508190	1057	44.24	2	2	99	3	0	0	0	Basal-like	AC+T	0	179	1	314	1	2
215630	GSM508191	1043	38.88	3	2	13	3	0	1		Basal-like	AC+T	0	224	1	745	1	3
216826	GSM508192	1044	58.84	3	5	14	3	0	0	0	Basal-like	AC only	0	225	1	441	1	3
216719	GSM508193	1045	49.58	3	5	14	3				Basal-like	AC+T	1	475	1	536	1	3
217419	GSM508194	1050	63.17	3	2	6	3	0	0	0	Basal-like	AC+T	0	663	1	663	1	3
218564	GSM508195	1055	52.82	2	2	9.5	3	1	1	0	Luminal A	AC+T	0	1738	0	1738	0	1
217408	GSM508196	1049	50.43	3	5	-1		0	0	0	Basal-like	AC+T	0	179	1	344	1	2
225737	GSM508197	1095	43.57	3	2	8	3	1	1	0	Luminal A	AC+T	0	1802	0	1802	0	2
225635	GSM508198	1103	50.15	3	2	9	3	0	0	1	Basal-like	AC+T+ herceptin	1	1886	0	1886	0	2
228257	GSM508199	1104	51.18	3	2	5	2	0	0	1	Her2-enriched	AC+T	1	1472	0	1472	0	1
226662	GSM508200	1114	44.82	2	2	6	3	1	1	0	Luminal B	AC+T	0	1756	0	1466	0	1
226791	GSM508201	1100	63.32	2	2	4	2	1	0	0	Luminal A	AC+T	0	1906	0	1906	0	2
221380	GSM508202	1075	33.47	3	2	6	3	0	0	0	Normal-like	AC+T	1	1891	0	1891	0	1
224298	GSM508203	1096	42.99	2	2	3.5	2	0	0	1	Normal-like	AC+T	0	873	1	1125	1	1
225982	GSM508204	1115	51.84	2	2	10	3	1	1	1	Normal-like	AC+T	1	1802	0	1802	0	2
220456	GSM508205	1074	36.51	3	2	10	3	1	0		Luminal B	AC+T	0	1981	0	1981	0	2
222920	GSM508206	1087	43.01	3	2	4	2	0	0	1	Luminal B	AC+T	1	1513	0	1513	0	3
229141	GSM508207	1135	58.89	3	2	3	2	0	0	0	Her2-enriched	AC+T	0	1596	0	1596	0	1
235704	GSM508208	1141	49.15	2	2	8	3				Her2-enriched	AC+T	0	1662	0	1662	0	1
227422	GSM508209	1110	56.94	3	2	6	3	1	1	0	Luminal A	AC+T	0	1652	0	1652	0	1
229274	GSM508210	1136	60.03	3	2	6	3	0	0	0	Basal-like	AC+T	0	360	1	491	1	3
229567	GSM508211	1138	35.13	3	5	6	3	1	0	0	Basal-like	AC+T	1	1329	0	1329	0	3
227838	GSM508212	1130	39.08	3	2	4.6	2	1	0	0	Basal-like	AC+T	1	1375	0	1375	0	3
229433	GSM508213	1139	46.26	2	2	11	3	0	0	0	Basal-like	AC+T	1	1679	0	1679	0	3
227022	GSM508214	1122	59.7	3	2	5	2	0	0	1	Her2-enriched	AC+T	0	1481	0	1481	0	2
225347	GSM508215	1107	58.37	2	2	3	2	1	1		Luminal A	AC+T	0	1420	0	1420	0	1
225625	GSM508216	1109	52.53	2	2	2.5	2	1	0	1	Luminal B	AC+T	0	1349	0	1349	0	1
227624	GSM508217	1128	33.18	2	2	3	2	1	0	1	Her2-enriched	AC+T	0	1887	0	1684	0	2
235681	GSM508218	1129	52.45	3	2	11	3	0	0	1	Her2-enriched	AC+T	1	499	1	612	1	3
225866	GSM508219	1112	46.06	3	2	3.5	2	0	0	1	Her2-enriched	AC+T	1	1510	0	1510	0	2
231535	GSM508220	1151	50.15	2	2	7	3	1	0	1	Luminal A	AC+T	0	1544	0	1544	0	2
231480	GSM508221	1150	51.49	3	2	5	2	1	1	0	Luminal B	AC+T	0	1617	0	1617	0	1
230370	GSM508222	1144	56.28	3	2	5	2	0	0		Her2-enriched	AC+T	1	1261	0	1261	0	3
231660	GSM508223	1149	59.18	3	1	13	3				Normal-like	AC+T	0	1534	1	1534	1	1
231387	GSM508224	1148	50.81	2	2	4.5	2	0	0	1	Her2-enriched	AC+T	1	1646	0	1646	0	1
230875	GSM508225	1146	50.15	1	2	3	2	1	1	0	Luminal A	AC+T	0	283	0	283	0	1
230572	GSM508226	1145	39.37	2	2	8	3	0	0	1	Basal-like	AC+T	1	371	0	371	0	2
229951	GSM508227	1142	28.76	3	2	6	3	0	1		Basal-like	AC+T	0	718	1	1011	1	3
242624-3	GSM508228	1211	48.11	2	3	6.5	3	1	1	0	Luminal A	AC+T	0	1159	0	1159	0	2
238715	GSM508229	1199	37.68	3	2	8	3	0	0	0	Basal-like	AC+T	0	274	1	476	1	3
239010	GSM508230	1198	59.54	2	6	5	2	1	0	0	Luminal A	AC+T	0	1126	0	1126	0	1
238587	GSM508231	1197	44.73	3	2	5	2	0	1		Her2-enriched	AC+T	0	1050	0	1050	0	1
238399	GSM508232	1196	35.44	3	2	2	1	1	1	1	Luminal A	AC+T	0	1000	0	1000	0	1
237951	GSM508233	1193	59.6	1	2	3.5	2	1	1	0	Luminal A	AC+T	0	1425	0	1425	0	1
232147	GSM508234	1156	65.39	3	2	11	3	0	0	1	Normal-like	AC+T	1	384	1	704	1	2
232542	GSM508235	1161	56.83	3	2	8	3	0	0	1	Her2-enriched	AC+T	0	1190	0	1190	0	3
231867	GSM508236	1155	42.65	3	2	5	2	0		0	Basal-like	AC+T	1	1615	0	1615	0	3
244242	GSM508237	1206	43.03	3	2	6	3	1	1	0	Luminal A	AC+T	0	481	1	481	1	1
239105	GSM508238	1203	42.34	1	2	7	3	1	1	0	Luminal A	AC+T	0	1303	1	1371	0	1
239357	GSM508239	1202	53.45	3	2	5	2	1	0	0	Luminal A	AC+T	1	1441	0	1441	0	1
243504	GSM508240	1219	45.98	2	2	5.5	3	1	1		Luminal A	AC only	0	1183	0	1140	0	1
238847	GSM508241	1200	43.79	2	2	4	2			0	Luminal A	AC+T	0	1111	1	1325	0	1
231719	GSM508242	1154	65.45	2	4	0	1	1	1	0	Luminal A	AC+T	0	1190	0	1190	0	1
248290	GSM508243	1212	52.13	2	2	7	3	0	0	1	Her2-enriched	AC+T+ herceptin	1	953	0	953	0	2
239734	GSM508244	1208	42.07	3	2	12	3	0	0	0	Basal-like	AC+T	1	1309	0	1309	0	3
242696	GSM508245	1221	52.54	3		25	3	1	0	1	Luminal A	AC+T+ herceptin	0	644	1	1280	0	1
254439	GSM508246	1223	59.82	2	2	4	2	1	1	0	Luminal A	AC+T	0	1303	0	1303	0	1
254435	GSM508247	1220	43.12	4	2	2.8	2	0	0		Basal-like	AC+T	1	1227	0	1227	0	2
240236	GSM508248	1209	43.44	2	2	3.5	2	1	0	0	Luminal A	AC+T	0	970	0	970	0	1
254443weak	GSM508249	1227	42.46	3	2	5.5	3	0	0	0	Basal-like	AC+T	1	1234	0	1234	0	2
245829	GSM508250	1236	38.61	3	2	3.5	2	0	1	0	Basal-like	AC+T	0	510	1	832	1	3
254890	GSM508251	1205	42.56	3	2	8	3	1	1	0	Luminal B	AC+T		185	0	185		3
254900weak	GSM508252	1215	49.2	2	2			1	1	1	Her2-enriched	AC+T+ herceptin	1	478	1	836	0	3
254433	GSM508253	1216	34.43	2	2	2.5	2	0	0	0	Basal-like	AC+T	1	644	1	1302	0	3
244677	GSM508254	1232	49.97	2	3	7	3	1	1	0	Basal-like	AC+T	0	1197	0	1197	0	3
245509-3	GSM508255	1237	46.46	3	2	2	1	1	1	1	Luminal B	AC+T+ herceptin	0	1031	0	1031	0	2
254449-3weak	GSM508256	1239	48.57	2	2	4	2	1	1	0	Luminal A	AC+T	0	1155	0	1155	0	1
244359-3	GSM508257	1218	47.82	3	2	6	3	0	0	0	Basal-like	AC+T	0	1379	0	1379	0	3
235184-2	GSM508258	1169	44.15	3	2	10	3	0	0	0	Basal-like	AC+T	0	315	1	756	1	2
232500-2	GSM508259	1164	60.11	3		6	3	1	1		Luminal B	AC+T	0	1624	0	1624	0	2
225023-2008	GSM508260	1102	57.46	3	5			1	0	1	Luminal B	AC+T	0	298	1	317	1	3
227535-2008	GSM508261	1127	47.61	2	2	3.5	2	1	1	0	Luminal B	AC+T	0	571	0	571		2
212062-2008	GSM508262	1018	57.44	2	2	4	2	1	1	0	Luminal A	AC+T	0	2266	0	2266	0	1
226920-2008	GSM508263	1093	55.46	2	2	5	2	0	0	1	Her2-enriched	AC+T	0	1928	0	1928	0	1
219411-2008	GSM508264	1064	60.11	3	2	7.5	3	0	0	0	Basal-like	AC+T		369	1	2063	0	3
221152-2008	GSM508265	1068	53.22	1	5	6.5	3	1	1	0	Luminal A	AC+T	0	1876	0	1876	0	1
219203-2008	GSM508266	1067	58.43	3	2	4.5	2	0	0	0	Normal-like	AC+T		469	1	1044	1	1
219170-2008	GSM508267	1066	57.42	2	5	3	2	0	0		Luminal A	AC+T	0	1670	0	1670	0	1
219392-2008	GSM508268	1062	34.61	3	2	8.5	3	1	1	0	Basal-like	AC+T+ other	0	216	1	869	1	3
219373-2008	GSM508269	1061	54.19	3	2	6.5	3	0	0	1	Basal-like	AC+T	0	524	1	658	1	2
218013-2008	GSM508270	1054	42.76	2	3	5	2	0	0	0	Basal-like	AC+T	0	303	1	615	1	3
227157-2008	GSM508271	1123	61.86	2	3	8	3	1	1		Luminal A	AC+T	0	1415	0	1415	0	1
245219-2008	GSM508272	1234	38.1	3	2	5	2	0	0	1	Normal-like	AC+T+ herceptin	1	694	0	694	0	1
240415-2008	GSM508273	1213	38.05	3	2	3.7	2	1	1	1	Luminal A	AC+T+ herceptin	0	1113	0	1113	0	1
223651-2008	GSM508274	1092	44.13	2	3	8	3	1	1	0	Normal-like	AC+T	0	1959	0	1784	0	1
232413-2008	GSM508275	1157	41.39	1	2	5	2	0	0	1	Her2-enriched	AC+T+ herceptin	0	1521	0	1521	0	2
232061-2008	GSM508276	1158	61.79	2	2	4	2	1	1	0	Luminal B	AC+T	0	1581	0	1581	0	2
232340-2008	GSM508277	1160	55.65	3	2			0	0	0	Basal-like	AC+T+ other	0	1595	0	1595	0	3
232839-2008	GSM508278	1162	56.44	2	2	12	3	0	0	1	Her2-enriched	AC+T	0	1470	0	1470	0	2
234915-2008	GSM508279	1172	44.59	2	2	5.4	3	0	0	0	Basal-like	AC+T	0	326	0	326	0	3
235533-2008	GSM508280	1176	47.58	3	5	6	3	0	0	1	Her2-enriched	AC+T+ herceptin	1	855	0	855	0	3
237516-2008	GSM508281	1188	38.26	3	2	4	2	0	0	0	Basal-like	AC+T	0	1318	0	1318	0	3
254438-2008	GSM508282	1222	55.52	2	2	4	2	0	0	1	Basal-like	AC+T+ herceptin	0	1148	0	1148	0	1
254442-2008	GSM508283	1226	42.08	3	2	3	2	1	1	0	Luminal B	AC+T	0	1272	0	1272	0	3
238178-2008	GSM508284	1191	45.88	2	2	5	2	1		0	Luminal B	AC+T	0	1238	0	1238	0	2
226962-2008	GSM508285	1088	53.05	3	2	4.5	2	1	1	0	Luminal B	AC+T	1	1967	0	1967	0	3
225708-2008	GSM508286	1091	54.64	3	2	10.5	3	0	0	1	Basal-like	AC+T	0	1154	1	1384	1	3
233841-2008	GSM508287	1167	50.63	3	2	10.2	3	1	1	1	Luminal A	AC+T+ herceptin	0	1289	1	1481	0	1
245424-2008	GSM508288	1238	59.05	2	2	6	3			1	Luminal A	AC+T	0	1248	0	1248	0	2
227349-2008	GSM508289	1120	41.09	1	2	3.3	2	1	1	0	Her2-enriched	AC+T		530	0	530		2
212695	GSM508316	1032	37.58	2	2	9	3	1	1	0	Luminal A	AC+T	0	1384	0	1384		2
218521	GSM508317	1058	54.72	3	2	3	2	0	0	0	Basal-like	AC+T	1	1655	0	1655	0	3
212114	GSM508318	1024	52.56	3	2	7	3	1	0	0	Luminal B	AC+T	0	1242	1	2321	0	2
209515	GSM508319	1001	38.73	2	2	4	2	1	0	0	Luminal B	AC+T	0	751	1	1264	1	3
209534	GSM508320	1002	37.79	2	2	4	2	1	1	0	Luminal B	AC+T	0	1043	1	1155	1	2
209389	GSM508321	1004	48.28	3	2	5.7	3	0	0	0	Basal-like	AC+T	0	2436	0	2436	0	2
209633	GSM508322	1005	45.8	2	2	9	3	1	1	0	Luminal A	AC+T	0	2520	0	2220	0	2
211739	GSM508323	1012	53.78	2	4	9	3	1	1	0	Luminal B	AC+T	0	2312	0	2312	0	2
214474	GSM508324	1037	51.14	3	2	6	3	0	0	0	Basal-like	AC+T	0	1806	0	1806	0	3
214462	GSM508325	1038	37.81	3	5	7	3	0	0	0	Basal-like	AC+T	0	1843	0	1843	0	2
217568-weak	GSM508326	1046	42.79	1	2	4	2	1	1	0	Her2-enriched	AC only	0	1992	0	1992	0	2
221399	GSM508327	1077	41.65	2	2	5	2	1	1	1	Luminal B	AC+T	1	1926	0	1926	0	3
221853	GSM508328	1082	46.58	3	2	6	3	1	1	1	Luminal A	AC+T	0	1812	0	1812	0	1
222598	GSM508329	1084	34.53	3	2	8	3	1	0	1	Luminal B	AC+T	0	1766	0	1766	0	2
211643	GSM508330	1021	48.43	3	3	7	3	1	1	1	Her2-enriched	AC+T	1	639	1	2059	0	2
214441	GSM508331	1022	51.41	2	3	6	3	1	0	0	Basal-like	AC+T	0	1924	0	1924	0	3
211629	GSM508332	1026	44.41	3	2	3.5	2	1	0	1	Her2-enriched	AC+T	1	2213	0	2158	0	2
217144	GSM508333	1041	46.64	3	2	9	3	1	1	1	Luminal B	AC+T	0	1679	1	1679	1	2
215309	GSM508334	1042	58.07	2	3	3	2	1	1	0	Luminal B	AC+T	0	2033	0	1928	0	1
210891	GSM508335	1016	35.52	2	2	5.1	3	1	1	0	Luminal B	AC+T	0	759	1	2359	0	2
211158	GSM508336	1019	52.24	3	2	12.5	3	0	0	0	Basal-like	AC+T	0	2370	0	2200	0	3
211754	GSM508337	1011	40.82	3	2	6.5	3	0	0	0	Basal-like	AC+T	1	2340	0	2340	0	3
213088	GSM508338	1034	46.57	2	3	8	3	0	0	0	Basal-like	AC+T	0	410	1	555	1	3
213782	GSM508339	1035	40.82	2	2	17	3	1	1	1	Luminal A	AC+T		729	1	2240	0	1
212619	GSM508340	1031	54.16	2	2	8	3				Luminal B	AC+T	0	1555	1	2117	0	1
210832	GSM508341	1009	40.66	3	2	7	3	0	0	0	Basal-like	AC+T	0	2355	0	2355	0	3
214699-Repeat	GSM508342	1027	38.22	3	2	3	2	0	0		Basal-like	AC only	0	1058	1	1996	0	3
212312	GSM508343	1028	50.95	3	2	8	3	0	0	0	Basal-like	AC+T	0	273	1	284	1	2

## Sheet: GSE23988
!Sample_title	geo_accession	pCR	ER_status	age	grade	size	stage	LN_status	MNAI (1=low; 2= intermediate; and 3=high)
US097-r1	GSM590840	0	0	46.209	NA	6	3	0	1
US001	GSM590841	0	1	32.197	2	4.5	2	0	1
US005	GSM590842	1	0	41.914	3	3	2	1	3
US011	GSM590843	0	1	36.739	2	4	2	1	1
US014	GSM590844	1	1	47.099	2	3.5	2	0	3
US019	GSM590845	1	1	43.775	3	8	3	3	3
US022	GSM590846	1	1	50.771	3	10	3	1	2
US023	GSM590847	0	1	47.118	2	7	3	1	1
US024	GSM590848	1	0	34.059	3	7	3	0	2
US026	GSM590849	0	1	57.536	3	5	2	1	3
US032	GSM590850	1	0	43.028	3	8	3	1	3
US033	GSM590851	0	0	40.337	3	5	2	1	2
US034	GSM590852	0	0	49.01	3	6	3	0	3
US037	GSM590853	0	0	65.054	2	11	3	1	2
US038	GSM590854	0	1	53.988	3	6	3	0	1
US047	GSM590855	1	0	50.064	3	7.5	3	1	3
US049	GSM590856	0	1	46.943	3	6	3	1	1
US051	GSM590857	0	1	51.461	2	6.5	3	0	1
US054	GSM590858	0	0	59.231	3	15	3	0	2
US055	GSM590859	0	1	45.363	1	4	2	0	1
US057	GSM590860	1	0	51.132	3	6	3	1	3
US067	GSM590861	0	1	60.099	3	6	3	0	2
US071	GSM590862	0	0	65.314	3	17.5	3	2	2
US072	GSM590863	0	1	41.273	3	5.3	3	1	2
US074	GSM590864	0	0	60.86	2	4	2	1	2
US080	GSM590865	0	1	55.934	2	8	3	1	2
US082	GSM590866	0	1	45.109	3	11	3	1	1
US084	GSM590867	0	0	66.82	3	11.5	3	1	1
US087	GSM590868	0	1	26.086	NA	14	3	1	2
US088	GSM590869	1	0	50.3	3	3.5	2	1	1
US089	GSM590870	1	0	49.246	2	7.5	3	0	2
US090	GSM590871	0	0	43.893	3	5.5	3	2	2
US096	GSM590872	0	1	59.472	2	10	3	1	1
US099	GSM590873	0	0	62.341	3	2.5	2	1	3
US100	GSM590874	1	0	40.687	3	3.5	2	3	3
US103	GSM590875	1	1	52.745	3	10	3	1	2
US104	GSM590876	0	1	44.402	3	6	3	1	1
US107	GSM590877	0	0	33.539	3	11.8	3	2	3
US108	GSM590878	1	1	50.056	2	4	2	1	3
US110	GSM590879	0	0	66.71	3	5.5	3	1	3
US111	GSM590880	0	0	55.658	3	6	3	1	2
US112	GSM590881	1	1	47.392	3	7	3	0	2
US116	GSM590882	1	1	40.337	3	2.3	2	2	2
US117	GSM590883	0	1	52.485	2	7	3	0	1
US118	GSM590884	0	0	38.593	2	13	3	0	3
US122	GSM590885	1	0	49.607	NA	6.5	3	0	3
US128	GSM590886	0	0	32.578	3	2	1	1	3
US131	GSM590887	0	1	47.899	2	10	3	1	1
US132	GSM590888	0	1	34.075	2	6	3	0	1
US135	GSM590889	1	0	46.782	3	4	2	1	3
US141	GSM590890	1	0	48.433	3	8	3	0	3
US143	GSM590891	0	1	42.565	2	5.5	3	1	1
US144	GSM590892	0	1	54.549	3	5	2	0	2
US151	GSM590893	0	1	45.232	3	6	3	0	1
US154	GSM590894	1	0	45.963	3	6	3	3	3
US158	GSM590895	0	1	46.004	2	3.5	2	1	2
US160	GSM590896	1	0	52.808	NA	4	2	0	3
US165	GSM590897	0	1	57.654	2	3	2	1	1
US166	GSM590898	0	0	61.073	3	3.4	2	0	1
US168	GSM590899	0	1	58.13	2	6	3	2	2
US186	GSM590900	0	1	44.225	3	4	2	1	2

## Sheet: GSE25066
geo_accession	Patient_ID	age	er_status_ihc	pr_status_ihc	her2_status	clinical_t_stage	clinical_nodal_status	clinical_ajcc_stage	grade	pCR	PR_rcb_class	drfs_years	drfs_status	type_taxane	ESR1_status	erbb2_status	set_class	chemosensitivity	ggi_class	PAM50	dlda30	rcb_0_i	MNAI (1=low; 2= intermediate; and 3=high)
GSM615096	1002	37.8	1	P	N	T2	N1	IIB	2	RD	RCB-III	2.346	1		P	N	SET-High	Rx Sensitive	Low	LumA	RD	RCB-0/I	1
GSM615097	1005	45.8	1	P	N	T3	N1	IIIA	2	RD	NA	5.552	0		P	N	SET-Int	Rx Sensitive	Low	Normal	RD	RCB-0/I	1
GSM615098	1009	40.7	0	N	N	T3	N0	IIB	3	RD	RCB-II	5.503	0		N	N	SET-Low	Rx Insensitive	High	Basal	pCR	RCB-II/III	3
GSM615099	1011	40.8	0	N	N	T2	N1	IIB	4=Indeterminate	pCR	RCB-0/I	5.424	0		N	N	SET-Low	Rx Insensitive	High	Basal	pCR	RCB-0/I	3
GSM615100	1016	35.5	1	P	N	T3	N1	IIIA	2	RD	RCB-II	1.58	1		P	N	SET-Low	Rx Insensitive	High	LumA	RD	RCB-II/III	1
GSM615101	1019	52.2	0	N	N	T4	N0	IIIB	3	RD	RCB-II	5.205	0		N	N	SET-Low	Rx Insensitive	High	Basal	pCR	RCB-II/III	3
GSM615102	1027	38.2	0	N	I	T2	N0	IIA	4=Indeterminate	RD	RCB-II	2.732	1		N	N	SET-Low	Rx Insensitive	High	Basal	pCR	RCB-II/III	3
GSM615103	1031	54.2	I	I	NA	T3	N1	IIIA	NA	RD	NA	5.3	0		P	N	SET-Int	Rx Sensitive	High	LumA	RD	RCB-II/III	2
GSM615104	1034	46.6	0	N	N	T3	N3	IIIC	4=Indeterminate	RD	RCB-III	0.783	1		N	N	SET-Low	Rx Insensitive	High	Basal	pCR	RCB-II/III	2
GSM615105	1035	40.8	1	P	P	T4	N3	IIIC	2	NA	NA	0	1		P	N	SET-Low	Rx Insensitive	High	LumA	RD	RCB-0/I	2
GSM615106	1037	51.1	0	N	N	T3	N1	IIIA	4=Indeterminate	RD	RCB-II	4.156	0		N	N	SET-Low	Rx Insensitive	High	Basal	pCR	RCB-II/III	2
GSM615107	1038	37.8	0	N	N	T3	N1	IIIA	4=Indeterminate	RD	RCB-0/I	4.37	0		N	N	SET-Low	Rx Insensitive	High	Basal	pCR	RCB-0/I	2
GSM615108	1041	46.6	1	P	P	T3	N3	IIIC	3	RD	RCB-III	4.597	0		P	N	SET-Low	Rx Insensitive	High	LumB	RD	RCB-II/III	3
GSM615109	1044	58.8	0	N	N	T3	N1	IIIA	4=Indeterminate	RD	RCB-III	1.248	1		N	N	SET-Low	Rx Insensitive	High	Basal	pCR	RCB-II/III	3
GSM615110	1045	49.6	I	I	NA	T3	N1	IIIA	3	pCR	RCB-0/I	0.953	1		N	N	SET-Low	Rx Insensitive	High	Basal	pCR	RCB-0/I	3
GSM615111	1049	50.4	0	N	N	T4	N1	Inflammatory	4=Indeterminate	RD	RCB-III	0.988	1		N	N	SET-Low	Rx Insensitive	High	Basal	pCR	RCB-II/III	3
GSM615112	1050	63.2	0	N	N	T3	N1	IIIA	4=Indeterminate	RD	RCB-II	1.832	1		N	N	SET-Low	Rx Insensitive	High	Basal	pCR	RCB-II/III	3
GSM615113	1054	42.8	0	N	N	T2	N1	IIB	4=Indeterminate	RD	RCB-III	0.307	1		N	N	SET-Low	Rx Insensitive	High	Basal	pCR	RCB-II/III	3
GSM615114	1055	52.8	1	P	N	T2	N0	IIA	2	RD	RCB-III	4.104	0		P	N	SET-High	Rx Sensitive	Low	LumA	RD	RCB-II/III	1
GSM615115	1057	44.2	0	N	N	T4	N1	Inflammatory	2	RD	RCB-II	0.151	1		N	N	SET-Low	Rx Insensitive	High	Basal	pCR	RCB-II/III	2
GSM615116	1061	54.2	0	N	P	T3	N1	IIIA	3	RD	RCB-II	0.964	1		N	N	SET-Low	Rx Insensitive	High	Basal	RD	RCB-II/III	2
GSM615117	1062	34.6	1	P	N	T3	N1	IIIA	3	RD	RCB-II	0.115	1		N	N	SET-Low	Rx Insensitive	High	Basal	pCR	RCB-II/III	3
GSM615118	1064	60.1	0	N	N	T2	N1	IIB	3	NA	NA	2.415	0		N	N	SET-Low	Rx Insensitive	High	Basal	pCR	RCB-II/III	3
GSM615119	1067	58.4	0	N	N	T2	N1	IIB	3	NA	NA	2.872	1		P	N	SET-Low	Rx Insensitive	Low	Basal	RD	RCB-0/I	1
GSM615120	1068	53.2	1	P	N	T3	N0	IIB	1	RD	RCB-II	4.706	0		P	N	SET-High	Rx Sensitive	Low	LumA	RD	RCB-II/III	1
GSM615121	1074	36.5	1	N	NA	T3	N1	IIIA	3	RD	RCB-II	4.222	0		P	N	SET-Low	Rx Insensitive	High	LumB	RD	RCB-II/III	2
GSM615122	1078	31.3	1	P	N	T3	N1	IIIA	2	pCR	RCB-0/I	3.822	0		P	N	SET-Int	Rx Sensitive	Low	LumA	RD	RCB-0/I	1
GSM615123	1088	53.1	1	P	N	T2	N0	IIA	3	pCR	RCB-0/I	4.304	0		P	N	SET-Low	Rx Sensitive	High	LumB	RD	RCB-0/I	3
GSM615124	1089	61	1	P	N	T4	N2	IIIB	2	RD	RCB-II	4.162	0		P	N	SET-High	Rx Sensitive	High	Basal	RD	RCB-II/III	2
GSM615125	1092	44.1	1	P	N	T2	N0	IIA	2	RD	RCB-0/I	4.074	0		P	N	SET-High	Rx Sensitive	Low	Normal	RD	RCB-0/I	1
GSM615126	1095	43.6	1	P	N	T4	N0	Inflammatory	3	RD	RCB-III	3.8	0		P	N	SET-High	Rx Sensitive	High	LumA	RD	RCB-II/III	2
GSM615127	1100	63.3	1	N	N	T2	N0	IIA	2	RD	RCB-II	4.126	0		P	N	SET-Low	Rx Insensitive	High	LumA	RD	RCB-II/III	2
GSM615128	1106	50.4	1	P	N	T4	N1	IIIB	NA	RD	RCB-II	1.344	1		P	N	SET-Low	Rx Insensitive	High	LumB	RD	RCB-II/III	1
GSM615129	1113	53.5	1	P	N	T2	N1	IIB	4=Indeterminate	RD	RCB-0/I	2.954	0		P	N	SET-Low	Rx Sensitive	High	LumB	RD	RCB-0/I	2
GSM615130	1114	44.8	1	P	N	T4	N1	IIIB	2	RD	RCB-II	4.019	0		N	N	SET-Low	Rx Insensitive	Low	Her2	RD	RCB-II/III	1
GSM615131	1123	61.9	1	P	I	T3	N1	IIIA	4=Indeterminate	RD	RCB-III	2.883	0		P	N	SET-Low	Rx Insensitive	Low	LumA	RD	RCB-II/III	1
GSM615132	1127	47.6	1	P	I	T2	N0	IIA	2	RD	RCB-III	1.574	0		P	N	SET-Low	Rx Insensitive	High	LumA	RD	RCB-II/III	2
GSM615133	1132	51.4	1	P	N	T2	N0	IIA	1	RD	RCB-III	3.617	0		P	N	SET-High	Rx Sensitive	Low	LumA	RD	RCB-II/III	1
GSM615134	1134	43.1	1	P	N	T2	N1	IIB	1	RD	RCB-III	3.696	0		P	N	SET-Low	Rx Insensitive	Low	Normal	RD	RCB-II/III	1
GSM615135	1135	58.9	0	N	N	T2	N1	IIB	3	RD	RCB-III	3.841	0		N	N	SET-Low	Rx Insensitive	Low	Normal	RD	RCB-II/III	1
GSM615136	1136	60	0	N	N	T3	N1	IIIA	3	RD	RCB-III	0.545	1		N	N	SET-Low	Rx Insensitive	High	Basal	pCR	RCB-II/III	3
GSM615137	1138	35.1	1	N	N	T3	N1	IIIA	4=Indeterminate	pCR	RCB-0/I	2.464	0		N	N	SET-Low	Rx Sensitive	High	Basal	pCR	RCB-0/I	2
GSM615138	1140	35.1	1	N	N	T3	N1	IIIA	2	RD	RCB-II	3.904	0		P	N	SET-Low	Rx Insensitive	High	LumB	RD	RCB-II/III	2
GSM615139	1144	56.3	0	N	NA	T2	N1	IIB	3	pCR	RCB-0/I	2.36	0		N	N	SET-Low	Rx Sensitive	High	Her2	pCR	RCB-0/I	3
GSM615140	1145	39.4	0	N	P	T3	N1	IIIA	2	pCR	RCB-0/I	1.032	0		N	N	SET-Low	Rx Insensitive	High	Basal	pCR	RCB-0/I	2
GSM615141	1149	59.2	0A	NA	NA	T3	N1	Inflammatory	NA	RD	RCB-III	3.239	0		N	N	SET-Low	Rx Insensitive	High	Basal	pCR	RCB-II/III	2
GSM615142	1150	51.5	1	P	N	T3	N1	IIIA	4=Indeterminate	RD	RCB-II	2.946	0		P	N	SET-Int	Rx Sensitive	High	LumA	RD	RCB-II/III	2
GSM615143	1155	42.7	0	P	NA	T2	N0	IIA	3	pCR	RCB-0/I	2.902	0		N	N	SET-Low	Rx Insensitive	High	Basal	RD	RCB-0/I	3
GSM615144	1158	61.8	1	P	N	T2	N0	IIA	2	RD	RCB-II	3.261	0		P	N	SET-Low	Rx Sensitive	High	LumA	RD	RCB-0/I	2
GSM615145	1160	55.7	0	N	N	T3	N1	IIIA	3	RD	NA	0.898	0		N	N	SET-Low	Rx Insensitive	High	Basal	pCR	RCB-II/III	3
GSM615146	1163	38.9	0	N	N	T2	N0	IIA	3	pCR	RCB-0/I	2.533	0		N	N	SET-Low	Rx Sensitive	High	Basal	pCR	RCB-0/I	3
GSM615147	1164	60.1	1	P	I	T3	N1	IIIA	NA	RD	RCB-II	2.872	0		P	N	SET-Int	Rx Sensitive	High	LumA	RD	RCB-II/III	2
GSM615148	1165	39.7	0	N	N	T3	N1	IIIA	3	RD	RCB-II	2.669	0		N	N	SET-Low	Rx Insensitive	High	Basal	pCR	RCB-II/III	3
GSM615149	1169	44.2	0	N	N	T3	N2	IIIA	3	RD	RCB-III	0.715	1		N	N	SET-Low	Rx Insensitive	High	Basal	pCR	RCB-II/III	2
GSM615150	1170	44.4	1	P	N	T3	N1	IIIA	2	RD	RCB-III	2.174	0		P	N	SET-High	Rx Sensitive	Low	LumA	RD	RCB-II/III	1
GSM615151	1172	44.6	0	N	N	T2	N0	IIA	2	RD	RCB-II	0.914	0		N	N	SET-Low	Rx Insensitive	High	Basal	pCR	RCB-II/III	3
GSM615152	1173	44	I	I	NA	T2	N2	IIIA	3	RD	RCB-II	2.798	0		N	N	SET-Low	Rx Insensitive	High	Basal	pCR	RCB-II/III	3
GSM615153	1175	64.3	1	P	N	T3	N1	IIIA	2	RD	RCB-II	2.672	0		P	N	SET-Low	Rx Insensitive	High	LumB	RD	RCB-II/III	2
GSM615154	1177	40.8	0	N	N	T2	N1	IIB	3	pCR	RCB-0/I	2.53	0		N	N	SET-Low	Rx Sensitive	High	Basal	pCR	RCB-0/I	2
GSM615155	1180	31.5	1	P	N	T4	N1	IIIB	3	RD	RCB-II	3.192	0		P	N	SET-Int	Rx Sensitive	High	Basal	RD	RCB-0/I	3
GSM615156	1188	38.3	0	N	N	T2	N1	IIB	3	RD	RCB-II	2.026	0		N	N	SET-Low	Rx Insensitive	High	Basal	pCR	RCB-II/III	3
GSM615157	1191	45.9	1	I	N	T2	N1	IIB	2	RD	RCB-II	2.045	0		P	N	SET-Low	Rx Insensitive	High	Her2	RD	RCB-II/III	2
GSM615158	1193	59.6	1	P	N	T2	N0	IIA	1	RD	RCB-III	2.275	0		P	N	SET-Low	Rx Insensitive	Low	LumA	RD	RCB-II/III	1
GSM615159	1197	44.7	0	P	NA	T2	N1	IIB	4=Indeterminate	RD	RCB-II	1.692	0		N	N	SET-Low	Rx Insensitive	High	Her2	pCR	RCB-II/III	2
GSM615160	1199	37.7	0	N	N	T3	N1	IIIA	3	RD	RCB-III	0.383	1		N	N	SET-Low	Rx Insensitive	High	Basal	pCR	RCB-II/III	3
GSM615161	1200	43.8	I	I	N	T2	N0	IIA	2	RD	RCB-III	2.401	0		P	N	SET-High	Rx Sensitive	High	LumA	RD	RCB-II/III	2
GSM615162	1203	42.3	1	P	N	T3	N2	IIIA	1	RD	NA	2.508	0		P	N	SET-Int	Rx Sensitive	Low	LumA	RD	RCB-II/III	1
GSM615163	1205	42.6	1	P	N	T3	N1	IIIA	NA	NA	NA	0.523	0		P	N	SET-High	Rx Sensitive	High	LumB	RD	RCB-II/III	3
GSM615164	1208	42.1	0	N	N	T3	N0	IIB	3	pCR	RCB-0/I	1.432	0		N	N	SET-Low	Rx Sensitive	High	Basal	pCR	RCB-0/I	3
GSM615165	1209	43.4	1	N	N	T2	N0	IIA	2	RD	RCB-II	1.64	0		P	N	SET-Low	Rx Insensitive	High	Normal	RD	RCB-II/III	2
GSM615166	1210	40.6	1	P	NA	T3	N0	IIB	2	RD	RCB-II	2.119	0		P	N	SET-High	Rx Sensitive	High	Normal	RD	RCB-II/III	2
GSM615167	1216	34.4	0	N	N	T2	N2	IIIA	2	pCR	RCB-0/I	1.133	0		P	N	SET-Low	Rx Insensitive	Low	Normal	RD	RCB-0/I	1
GSM615168	1217	50.1	1	P	N	T2	N0	IIA	4=Indeterminate	RD	NA	1.361	0		P	N	SET-Low	Rx Insensitive	Low	LumA	RD	RCB-II/III	1
GSM615169	1218	47.8	0	N	N	T3	N1	IIIA	3	RD	RCB-II	2.264	0		P	N	SET-Low	Rx Insensitive	High	Basal	pCR	RCB-0/I	2
GSM615170	1219	46	1	P	NA	T3	N0	IIB	2	RD	RCB-II	2.198	0		P	N	SET-High	Rx Sensitive	Low	LumA	RD	RCB-II/III	1
GSM615171	1220	43.1	0	N	NA	T2	N1	IIB	NA	pCR	RCB-0/I	2.39	0		N	N	SET-Low	Rx Insensitive	High	Basal	pCR	RCB-0/I	2
GSM615172	1223	59.8	1	P	N	T2	N0	IIA	2	RD	RCB-II	2.587	0		P	N	SET-Int	Rx Sensitive	Low	LumA	RD	RCB-II/III	1
GSM615173	1225	47.8	1	P	N	T1	N1	IIA	NA	RD	RCB-II	2.086	0		P	N	SET-High	Rx Sensitive	Low	LumA	RD	RCB-II/III	1
GSM615174	1226	42.1	1	P	N	T2	N2	IIIA	3	RD	RCB-II	2.478	0		P	N	SET-Low	Rx Insensitive	High	LumB	RD	RCB-II/III	3
GSM615175	1227	42.5	0	N	N	T3	N0	IIB	3	pCR	RCB-0/I	2.527	0		N	N	SET-Low	Rx Insensitive	High	Basal	pCR	RCB-0/I	3
GSM615176	1231	45.5	1	P	N	T3	N0	IIB	1	RD	RCB-II	2.453	0		P	N	SET-Int	Rx Sensitive	Low	Normal	RD	RCB-II/III	1
GSM615177	1232	50	1	P	N	T3	N1	IIIA	NA	RD	RCB-II	1.744	0		P	N	SET-Int	Rx Sensitive	High	LumA	RD	RCB-II/III	2
GSM615178	1236	38.6	0	P	N	T2	N1	IIB	3	RD	RCB-III	1.936	0		N	N	SET-Low	Rx Insensitive	High	Basal	pCR	RCB-II/III	3
GSM615179	M106	56	1	P	N	T2	N0	IIA	2	RD	RCB-0/I	7.083	0		P	N	SET-Low	Rx Insensitive	Low	LumA	RD	RCB-0/I	1
GSM615180	M107	47	1	P	N	T3	N1	IIIA	2	RD	RCB-II	5.758	0		P	N	SET-Low	Rx Insensitive	Low	LumA	RD	RCB-II/III	1
GSM615181	M111	49	0	N	N	T3	N1	IIIA	3	pCR	RCB-0/I	7.395	0		N	N	SET-Low	Rx Insensitive	High	Basal	pCR	RCB-0/I	3
GSM615182	M113	75	0	N	N	T2	N0	IIA	3	RD	RCB-0/I	7.439	0		N	N	SET-Low	Rx Insensitive	High	Her2	RD	RCB-0/I	2
GSM615183	M117	34	1	P	N	T2	N1	IIB	2	RD	RCB-II	6.71	0		P	N	SET-Low	Rx Insensitive	Low	LumA	RD	RCB-II/III	1
GSM615184	M120	51	0	P	N	T2	N0	IIA	3	RD	RCB-0/I	7.302	0		N	N	SET-Low	Rx Insensitive	High	Basal	pCR	RCB-0/I	3
GSM615185	M121	65	0	N	N	T1	N0	I	3	RD	RCB-0/I	5.591	1		N	N	SET-Low	Rx Sensitive	High	Basal	pCR	RCB-0/I	3
GSM615186	M123	51	1	N	N	T3	N3	IIIB	1	pCR	RCB-0/I	6.661	0		P	N	SET-Int	Rx Sensitive	High	LumA	RD	RCB-0/I	2
GSM615187	M128	66	1	P	N	T2	N0	IIA	2	RD	RCB-II	6.834	0		P	N	SET-Low	Rx Insensitive	Low	LumA	RD	RCB-II/III	1
GSM615188	M129	61	0	N	N	T2	N0	IIA	2	RD	RCB-II	5.717	0		P	N	SET-High	Rx Sensitive	High	LumB	RD	RCB-II/III	2
GSM615189	M130	65	0	P	N	T2	N1	IIB	3	RD	RCB-II	1.144	1		N	N	SET-Low	Rx Insensitive	High	Her2	pCR	RCB-II/III	2
GSM615190	M133	37	0	N	N	T2	N0	IIA	3	RD	RCB-0/I	7.127	0		N	N	SET-Low	Rx Sensitive	High	Basal	pCR	RCB-0/I	3
GSM615191	M136	37	0	P	N	T1	N0	I	3	pCR	RCB-0/I	6.341	0		N	N	SET-Low	Rx Insensitive	High	Basal	pCR	RCB-0/I	3
GSM615192	M139	51	1	P	N	T2	N0	IIA	2	RD	RCB-II	7.326	0		P	N	SET-Low	Rx Sensitive	High	LumA	RD	RCB-0/I	2
GSM615193	M146	40	0	N	N	T1	N0	I	3	pCR	RCB-0/I	6.439	0		N	N	SET-Low	Rx Sensitive	Low	Normal	pCR	RCB-0/I	1
GSM615194	M153	61	0	P	N	T1	N1	IIA	3	pCR	RCB-0/I	6.519	0		N	N	SET-Low	Rx Sensitive	High	Basal	pCR	RCB-0/I	3
GSM615195	M154	29	0	N	N	T4	N2	IIIB	3	RD	RCB-III	0.764	1		N	N	SET-Low	Rx Insensitive	High	Basal	pCR	RCB-II/III	3
GSM615196	M155	61	1	P	N	T2	N0	IIA	3	RD	RCB-II	6.467	0		P	N	SET-Low	Rx Sensitive	High	LumB	RD	RCB-0/I	3
GSM615197	M156	67	0	N	N	T2	N2	IIIA	3	RD	RCB-III	6.612	0		N	N	SET-Low	Rx Insensitive	High	Her2	RD	RCB-II/III	1
GSM615198	M157	57	1	P	N	T2	N0	IIA	2	RD	RCB-II	6.593	0		P	N	SET-Int	Rx Sensitive	High	LumA	RD	RCB-0/I	2
GSM615199	M158	38	1	P	N	T2	N2	IIIA	2	RD	RCB-II	6.535	0		P	N	SET-Low	Rx Insensitive	Low	LumA	RD	RCB-II/III	1
GSM615200	M165	49	1	N	N	T2	N1	IIA	3	RD	RCB-II	3.452	1		P	N	SET-Low	Rx Sensitive	High	LumB	RD	RCB-0/I	3
GSM615201	M177	41	1	N	N	T3	N0	IIB	3	pCR	RCB-0/I	6.111	0		P	N	SET-Low	Rx Sensitive	High	LumB	RD	RCB-0/I	3
GSM615202	M180	42	0	P	N	T2	N1	IIB	3	pCR	RCB-0/I	6.453	0		P	N	SET-High	Rx Sensitive	High	Basal	RD	RCB-0/I	3
GSM615203	M181	73	1	P	N	T3	N1	IIIA	2	RD	RCB-II	6.505	0		P	P	SET-Low	Rx Insensitive	Low	LumA	RD	RCB-0/I	1
GSM615204	M182	46	1	P	N	T1	N0	I	2	RD	RCB-II	6.311	0		P	N	SET-Low	Rx Insensitive	Low	LumA	RD	RCB-II/III	1
GSM615205	M188	68	1	N	N	T2	N1	IIB	2	RD	RCB-III	6.059	0		P	N	SET-Low	Rx Insensitive	High	LumB	RD	RCB-II/III	3
GSM615206	M189	47	1	P	N	T3	N0	IIB	3	RD	RCB-0/I	5.829	0		P	N	SET-Low	Rx Sensitive	High	LumB	RD	RCB-0/I	2
GSM615207	M195	42	1	P	N	T2	N0	IIA	2	RD	RCB-II	5.793	0		P	N	SET-Int	Rx Sensitive	Low	LumA	RD	RCB-II/III	1
GSM615208	M196	69	1	P	N	T2	N1	IIB	2	RD	RCB-III	5.87	0		P	N	SET-Low	Rx Insensitive	Low	LumA	RD	RCB-II/III	1
GSM615209	M199	56	0	N	N	T2	N3	IIIC	3	pCR	RCB-0/I	2.133	1		N	P	SET-Low	Rx Insensitive	High	Basal	pCR	RCB-0/I	2
GSM615210	M201	75	1	N	N	T2	N1	IIB	2	RD	RCB-II	5.892	0		P	P	SET-Low	Rx Insensitive	Low	LumA	RD	RCB-II/III	1
GSM615211	M205	35	0	N	N	T2	N1	IIB	3	pCR	RCB-0/I	5.142	0		N	N	SET-Low	Rx Sensitive	High	Basal	pCR	RCB-0/I	3
GSM615212	M206	48	0	N	N	T2	N0	IIA	3	pCR	RCB-0/I	4.684	0		N	N	SET-Low	Rx Sensitive	High	Basal	pCR	RCB-0/I	2
GSM615213	M211	53	0	N	N	T3	N2	IIIA	3	pCR	RCB-0/I	4.624	0		N	N	SET-Low	Rx Sensitive	High	Basal	pCR	RCB-0/I	2
GSM615214	M214	54	1	N	N	T2	N1	IIB	2	RD	RCB-III	5.536	0		P	N	SET-Low	Rx Insensitive	Low	LumA	RD	RCB-II/III	1
GSM615215	M215	44	0	N	N	T2	N1	IIB	3	pCR	RCB-0/I	5.251	0		N	N	SET-Low	Rx Sensitive	High	Her2	pCR	RCB-0/I	2
GSM615216	M216	58	1	P	N	T2	N1	IIB	2	RD	RCB-II	2.669	1		P	N	SET-Low	Rx Sensitive	High	LumB	RD	RCB-0/I	3
GSM615217	M217	52	1	P	N	T2	N0	IIA	2	RD	RCB-II	5.645	0		P	N	SET-High	Rx Sensitive	Low	LumA	RD	RCB-0/I	1
GSM615218	M219	56	0	N	N	T4	N3	IIIB	3	RD	RCB-III	0.575	1		N	N	SET-Low	Rx Insensitive	High	Basal	pCR	RCB-II/III	3
GSM615219	M220	38	1	N	N	T4	N1	IIIB	3	RD	RCB-0/I	0.482	0		P	N	SET-Low	Rx Sensitive	High	Basal	RD	RCB-0/I	2
GSM615220	M226	31	1	P	N	T4	N2	IIIB	3	RD	RCB-0/I	4.966	0		P	N	SET-Low	Rx Sensitive	High	Normal	RD	RCB-0/I	2
GSM615221	M227	38	1	P	N	T4	N1	IIB	3	RD	RCB-II	3.362	1		P	N	SET-Low	Rx Sensitive	High	LumA	RD	RCB-0/I	2
GSM615222	M228	48	1	N	N	T4	N1	IIIB	2	RD	RCB-II	1.536	1		P	N	SET-Low	Rx Insensitive	Low	LumA	RD	RCB-0/I	1
GSM615223	M229	57	0	N	N	T3	N1	IIIA	3	RD	RCB-III	0.624	1		N	N	SET-Low	Rx Insensitive	High	Basal	pCR	RCB-II/III	2
GSM615224	M231	52	1	P	N	T2	N0	IIA	2	RD	RCB-III	4.597	0		P	P	SET-Low	Rx Insensitive	Low	LumA	RD	RCB-II/III	1
GSM615225	M233	60	0	N	N	T4	N3	IIIB	3	RD	RCB-III	4.329	0		N	N	SET-Low	Rx Insensitive	High	Basal	pCR	RCB-II/III	3
GSM615226	M234	58	1	N	N	T3	N0	IIB	1	RD	RCB-0/I	4.378	0		N	N	SET-Low	Rx Sensitive	Low	Normal	RD	RCB-0/I	1
GSM615227	M236	52	1	P	N	T2	N1	IIB	2	RD	RCB-0/I	5.183	0		P	N	SET-Low	Rx Sensitive	High	LumB	RD	RCB-0/I	2
GSM615228	M246	42	1	N	N	T1	N1	IIA	3	RD	RCB-III	4.58	0		P	N	SET-Low	Rx Insensitive	Low	LumA	RD	RCB-0/I	1
GSM615229	M255	48	0	N	N	T4	N3	IIIB	2	RD	RCB-II	4.89	0		N	N	SET-Int	Rx Sensitive	Low	Normal	RD	RCB-II/III	1
GSM615230	M259	39	1	P	N	T2	N0	IIA	3	RD	RCB-0/I	4.008	0		P	P	SET-Low	Rx Sensitive	High	Her2	RD	RCB-0/I	2
GSM615231	M260	49	1	P	N	T3	N1	IIIA	2	RD	RCB-III	4.528	0		P	N	SET-Int	Rx Sensitive	Low	LumA	RD	RCB-0/I	1
GSM615232	M261	56	1	P	N	T2	N0	IIA	2	RD	RCB-II	3.888	0		P	N	SET-Int	Rx Sensitive	Low	LumA	RD	RCB-II/III	1
GSM615233	M263	72	1	P	N	T2	N1	IIB	1	RD	RCB-III	0.791	1		P	N	SET-Low	Rx Insensitive	Low	Normal	RD	RCB-II/III	1
GSM615234	M266	45	1	N	N	T2	N2	IIIA	3	RD	RCB-II	4.348	0		P	N	SET-Low	Rx Sensitive	High	Normal	RD	RCB-0/I	2
GSM615235	M270	67	1	N	N	T4	N0	IIIB	3	RD	RCB-0/I	4.887	0		P	N	SET-Low	Rx Sensitive	High	LumB	RD	RCB-0/I	3
GSM615236	M280	71	1	P	N	T2	N3	IIIB	3	RD	RCB-II	2.877	1		P	P	SET-Low	Rx Insensitive	High	LumA	RD	RCB-0/I	2
GSM615237	M281	45	1	P	N	T2	N0	IIA	2	RD	RCB-II	4.575	0		P	N	SET-Low	Rx Insensitive	Low	LumA	RD	RCB-II/III	1
GSM615238	M282	44	1	N	N	T2	N1	IIB	2	RD	RCB-II	4.233	0		P	P	SET-Low	Rx Insensitive	High	LumB	RD	RCB-II/III	2
GSM615239	M283	46	1	N	N	T4	N1	IIIB	3	RD	RCB-II	4.11	0		P	N	SET-Low	Rx Insensitive	Low	LumA	RD	RCB-II/III	1
GSM615240	M295	48	0	N	N	T2	N1	IIB	3	pCR	RCB-0/I	3.803	0		N	N	SET-Low	Rx Insensitive	High	Basal	pCR	RCB-0/I	3
GSM615241	M297	63	1	N	N	T4	N2	IIIB	2	RD	RCB-III	0.052	1		P	N	SET-Low	Rx Insensitive	Low	LumA	RD	RCB-0/I	1
GSM615242	M301	46	0	N	N	T3	N1	IIIA	3	pCR	RCB-0/I	4.485	0		N	N	SET-Low	Rx Sensitive	High	Basal	pCR	RCB-0/I	3
GSM615243	M304	46	1	P	N	T2	N0	IIA	2	RD	RCB-0/I	4.298	0		P	N	SET-Low	Rx Sensitive	High	LumA	RD	RCB-0/I	2
GSM615244	M310	51	0	N	N	T1	N1	IIA	3	RD	RCB-0/I	4.063	0		N	N	SET-Low	Rx Sensitive	Low	Basal	pCR	RCB-0/I	1
GSM615245	M315	36	1	P	N	T2	N1	IIB	2	RD	RCB-III	2.256	1		P	N	SET-Low	Rx Insensitive	Low	LumA	RD	RCB-II/III	1
GSM615246	M319	26	1	P	N	T2	N0	IIA	2	RD	RCB-0/I	4.542	0		P	N	SET-Low	Rx Sensitive	Low	LumA	RD	RCB-0/I	1
GSM615247	M323	40	1	P	N	T1	N1	IIA	3	RD	RCB-III	4.027	0		P	N	SET-High	Rx Sensitive	Low	LumA	RD	RCB-II/III	1
GSM615248	M332	42	1	P	N	T3	N1	IIIA	3	RD	RCB-II	3.214	0		N	N	SET-Low	Rx Insensitive	High	Basal	pCR	RCB-II/III	3
GSM615249	M333	67	1	P	N	T2	N1	IIB	3	RD	RCB-II	3.756	1		P	N	SET-Low	Rx Insensitive	High	Her2	RD	RCB-II/III	2
GSM615250	M334	63	0	N	N	T1	N1	IIA	3	RD	RCB-II	3.745	0		N	N	SET-Low	Rx Insensitive	High	Her2	pCR	RCB-II/III	2
GSM615251	M339	44	0	N	N	T2	N1	IIB	3	RD	RCB-II	3.754	0		N	N	SET-Low	Rx Insensitive	High	Basal	pCR	RCB-II/III	3
GSM615252	M340	54	1	N	N	T4	N1	IIIB	2	RD	RCB-II	4.194	0		P	N	SET-Low	Rx Insensitive	Low	LumA	RD	RCB-II/III	1
GSM615253	M341	41	1	N	N	T2	N1	IIB	2	RD	RCB-III	4.057	0		P	N	SET-Low	Rx Insensitive	High	LumB	RD	RCB-II/III	2
GSM615254	M343	49	1	P	N	T2	N3	IIIC	2	RD	RCB-II	4.153	0		P	N	SET-Int	Rx Sensitive	Low	LumA	RD	RCB-0/I	2
GSM615255	M345	39	0	N	N	T4	N2	IIIB	3	RD	RCB-III	0.854	1		N	N	SET-Low	Rx Insensitive	High	Basal	pCR	RCB-II/III	3
GSM615256	M353	51	1	N	N	T3	N1	IIIA	3	pCR	RCB-0/I	3.647	0		P	N	SET-Low	Rx Sensitive	High	LumB	RD	RCB-0/I	3
GSM615257	M355	59	1	P	N	T3	N2	IIIA	1	RD	RCB-II	3.54	0		P	N	SET-Low	Rx Insensitive	Low	Normal	RD	RCB-II/III	1
GSM615258	M356	55	1	P	N	T2	N1	IIB	2	RD	RCB-II	3.469	0		P	N	SET-Int	Rx Sensitive	Low	Normal	RD	RCB-II/III	1
GSM615259	M357	62	1	P	N	T2	N0	IIA	2	RD	RCB-III	3.775	0		P	N	SET-High	Rx Sensitive	High	LumA	RD	RCB-II/III	2
GSM615260	M360	56	1	P	N	T0	N3	IIIB	3	RD	RCB-II	1.752	1		P	N	SET-Low	Rx Insensitive	High	Basal	pCR	RCB-0/I	3
GSM615261	M363	58	1	P	N	T3	N0	IIB	3	RD	RCB-II	2.973	0		P	N	SET-Low	Rx Sensitive	High	LumA	RD	RCB-0/I	2
GSM615262	M365	42	1	P	N	T2	N1	IIB	1	RD	RCB-II	4.783	0		P	N	SET-Low	Rx Insensitive	Low	LumA	RD	RCB-II/III	1
GSM615263	M367	61	0	N	N	T4	N1	IIIB	3	pCR	RCB-0/I	2.992	0		N	N	SET-Low	Rx Sensitive	High	Normal	RD	RCB-0/I	1
GSM615264	M373	45	0	N	N	T2	N0	IIA	3	pCR	RCB-0/I	3.732	0		N	N	SET-Low	Rx Insensitive	High	Basal	pCR	RCB-0/I	2
GSM615265	M375	63	0	N	N	T2	N1	IIB	3	RD	RCB-II	3.685	0		P	N	SET-Int	Rx Sensitive	Low	Normal	RD	RCB-II/III	1
GSM615266	M384	60	1	P	N	T3	N0	IIB	2	RD	RCB-II	3.518	0		P	N	SET-Int	Rx Sensitive	Low	LumA	RD	RCB-II/III	1
GSM615267	M386	42	1	N	N	T2	N0	IIA	2	RD	RCB-II	3.277	1		P	P	SET-Low	Rx Sensitive	High	LumB	RD	RCB-0/I	2
GSM615268	M396	35	1	N	N	T2	N2	IIIA	1	RD	RCB-III	3.504	0		P	N	SET-Low	Rx Insensitive	Low	LumA	RD	RCB-II/III	1
GSM615269	M399	40	1	P	N	T2	N1	IIB	2	RD	RCB-II	3.283	0		P	N	SET-Low	Rx Insensitive	Low	LumB	RD	RCB-II/III	1
GSM615270	M402	38	0	N	N	T4	N2	IIIB	3	pCR	RCB-0/I	3.715	0		N	N	SET-Low	Rx Insensitive	High	Basal	pCR	RCB-0/I	3
GSM615271	M411	44	1	P	N	T2	N1	IIB	2	RD	RCB-III	1.881	1		N	P	SET-Low	Rx Sensitive	High	Her2	pCR	RCB-0/I	2
GSM615272	M417	63	1	P	N	T2	N1	IIB	2	RD	RCB-II	3.775	0		P	N	SET-Low	Rx Insensitive	Low	LumB	pCR	RCB-II/III	1
GSM615273	M421	48	1	P	N	T2	N1	IIB	2	RD	RCB-III	2.281	0		P	N	SET-Low	Rx Insensitive	High	LumA	RD	RCB-II/III	2
GSM615274	M423	68	1	P	N	T0	N3	IIIC	2	RD	RCB-II	0.794	1		N	N	SET-Low	Rx Insensitive	High	Her2	pCR	RCB-0/I	3
GSM615275	M425	60	0	N	N	T4	N1	IIIB	2	RD	RCB-II	2.396	1		N	N	SET-Low	Rx Insensitive	High	Basal	pCR	RCB-II/III	2
GSM615276	M430	52	0	N	N	T3	N1	IIIA	3	RD	RCB-0/I	3.272	0		N	N	SET-Low	Rx Sensitive	High	Basal	pCR	RCB-0/I	2
GSM615277	M431	50	1	P	N	T2	N1	IIB	2	RD	RCB-II	3.587	0		P	N	SET-High	Rx Sensitive	Low	LumA	RD	RCB-II/III	1
GSM615278	M433	47	1	P	N	T2	N0	IIA	3	RD	RCB-II	3.25	0		P	N	SET-Low	Rx Insensitive	Low	LumA	RD	RCB-II/III	1
GSM615279	M434	50	1	P	N	T2	N1	IIB	2	RD	RCB-III	2.188	1		P	N	SET-Low	Rx Insensitive	High	LumB	RD	RCB-II/III	2
GSM615280	M442	41	1	P	N	T3	N1	IIIA	3	pCR	RCB-0/I	3.447	0		P	P	SET-High	Rx Sensitive	High	Her2	RD	RCB-0/I	2
GSM615281	M447	44	1	N	N	T2	N0	IIA	2	RD	RCB-0/I	2.489	0		P	N	SET-Low	Rx Sensitive	High	LumB	RD	RCB-0/I	3
GSM615282	M463	60	1	N	N	T4	N1	IIIB	2	RD	RCB-II	3.009	0		P	N	SET-Low	Rx Sensitive	High	Her2	RD	RCB-0/I	2
GSM615283	M469	57	1	N	N	T2	N3	IIIC	2	RD	RCB-II	3.187	0		P	N	SET-Low	Rx Insensitive	High	LumA	RD	RCB-II/III	2
GSM615284	M485	50	0	N	N	T4	N2	IIIB	3	pCR	RCB-0/I	2.842	0		N	N	SET-Low	Rx Sensitive	High	Basal	pCR	RCB-0/I	3
GSM615285	M486	44	1	P	N	T2	N0	IIA	3	RD	RCB-II	3.368	0		P	N	SET-Low	Rx Insensitive	Low	LumA	RD	RCB-II/III	1
GSM615286	M497	62	1	N	N	T2	N3	IIIC	2	RD	RCB-0/I	3.159	0		N	N	SET-Low	Rx Sensitive	High	Her2	RD	RCB-0/I	3
GSM615287	M502	50	0	N	N	T2	N0	IIA	2	RD	RCB-III	1.717	1		N	N	SET-Low	Rx Insensitive	Low	Normal	RD	RCB-II/III	1
GSM615288	M503	38	0	N	N	T1	N0	I	3	RD	RCB-0/I	2.604	0		N	N	SET-Low	Rx Insensitive	High	Basal	pCR	RCB-0/I	3
GSM615289	M506	46	1	P	N	T2	N1	IIB	2	RD	RCB-II	3.028	0		P	N	SET-Low	Rx Sensitive	High	LumB	RD	RCB-0/I	3
GSM615290	M507	66	1	P	N	T2	N0	IIA	2	RD	RCB-II	3.151	0		N	N	SET-Low	Rx Insensitive	High	Basal	pCR	RCB-II/III	3
GSM615291	M513	59	0	N	N	T2	N1	IIB	3	pCR	RCB-0/I	0.709	1		N	N	SET-Low	Rx Sensitive	High	Basal	pCR	RCB-0/I	2
GSM615292	M523	47	1	P	N	T2	N1	IIB	2	RD	RCB-II	2.371	0		P	N	SET-High	Rx Sensitive	Low	LumA	RD	RCB-0/I	1
GSM615293	M524	31	0	N	N	T2	N1	IIA	3	pCR	RCB-0/I	1.372	1		N	N	SET-Low	Rx Insensitive	High	Basal	pCR	RCB-0/I	3
GSM615294	M525	45	1	N	N	T2	N0	IIA	3	RD	RCB-II	3.047	0		P	N	SET-Int	Rx Sensitive	High	Normal	RD	RCB-II/III	3
GSM615295	M531	53	0	N	N	T4	N3	IIIB	3	RD	RCB-II	1.856	0		P	N	SET-Low	Rx Insensitive	Low	Normal	RD	RCB-0/I	1
GSM615296	M534	46	1	P	N	T4	N3	IIIC	2	RD	RCB-II	2.105	0		P	N	SET-Int	Rx Sensitive	High	LumA	RD	RCB-0/I	2
GSM615297	M545	58	0	N	N	T2	N1	IIB	3	RD	RCB-II	2.341	1		P	N	SET-Low	Rx Insensitive	High	Basal	RD	RCB-II/III	2
GSM615298	M549	40	1	P	N	T2	N1	IIB	2	RD	RCB-III	2.99	0		P	N	SET-Low	Rx Insensitive	Low	LumA	RD	RCB-II/III	1
GSM615299	M556	47	1	P	N	T1	N1	IIA	2	RD	RCB-II	2.667	0		P	N	SET-Low	Rx Insensitive	Low	LumA	RD	RCB-0/I	1
GSM615300	M557	57	0	N	N	T2	N3	IIIB	3	pCR	RCB-0/I	1.884	0		N	N	SET-Low	Rx Insensitive	High	Basal	pCR	RCB-0/I	2
GSM615301	M558	62	0	N	N	T4	N3	IIIB	3	RD	RCB-III	2.552	1		N	N	SET-Low	Rx Insensitive	High	Basal	pCR	RCB-II/III	2
GSM615302	M559	55	1	N	N	T2	N1	IIB	2	RD	RCB-II	1.851	0		P	N	SET-Low	Rx Insensitive	High	Her2	RD	RCB-II/III	2
GSM615303	M564	68	0	N	N	T4	N2	IIIB	3	RD	RCB-III	2.344	0		N	N	SET-Low	Rx Insensitive	High	Basal	pCR	RCB-II/III	3
GSM615304	M565	57	1	P	N	T1	N2	IIIA	3	RD	RCB-II	1.916	0		P	N	SET-Low	Rx Insensitive	High	LumB	RD	RCB-II/III	2
GSM615305	M566	39	1	N	N	T2	N3	IIIB	2	RD	RCB-III	2.648	1		P	N	SET-Low	Rx Insensitive	Low	LumA	RD	RCB-II/III	1
GSM615306	M569	58	1	P	N	T3	N2	IIIA	2	RD	RCB-III	1.818	1		P	N	SET-Low	Rx Insensitive	High	LumA	RD	RCB-II/III	2
GSM615307	M571	32	0	N	N	T2	N1	IIB	3	pCR	RCB-0/I	2.817	0		N	N	SET-Low	Rx Sensitive	High	Basal	pCR	RCB-0/I	3
GSM615308	M577	51	1	P	N	T2	N1	IIB	3	RD	RCB-II	2.754	0		P	N	SET-Low	Rx Insensitive	High	LumB	RD	RCB-II/III	2
GSM615309	M578	45	1	P	N	T4	N1	IIIB	3	RD	RCB-III	1.845	1		P	N	SET-Low	Rx Insensitive	High	LumB	RD	RCB-II/III	2
GSM615310	M580	64	1	N	N	T2	N2	IIIA	3	pCR	RCB-0/I	2.338	0		N	N	SET-Low	Rx Sensitive	High	Basal	pCR	RCB-0/I	3
GSM615311	M581	34	1	P	N	T3	N1	IIIA	2	RD	RCB-II	2.694	0		P	N	SET-Low	Rx Insensitive	High	LumA	RD	RCB-II/III	2
GSM615312	M583	51	0	P	N	T2	N3	IIIB	2	RD	RCB-III	1.706	1		N	N	SET-Low	Rx Insensitive	Low	Basal	RD	RCB-II/III	1
GSM615313	M599	50	1	P	N	T1	N1	IIA	1	RD	RCB-II	2.617	0		P	N	SET-Int	Rx Sensitive	Low	Normal	RD	RCB-II/III	1
GSM615314	M601	71	1	P	N	T2	N1	IIB	2	RD	RCB-III	2.264	0		P	N	SET-Low	Rx Insensitive	Low	LumA	RD	RCB-II/III	1
GSM615315	M603	32	0	N	N	T4	N3	IIIC	3	RD	RCB-II	0.89	1		N	N	SET-Low	Rx Insensitive	High	Basal	pCR	RCB-II/III	3
GSM615316	M607	67	1	N	N	T1	N1	IIA	2	RD	RCB-II	1.884	0		P	N	SET-Low	Rx Insensitive	Low	LumA	RD	RCB-II/III	1
GSM615317	M608	47	0	N	N	T2	N3	IIIC	3	RD	RCB-II	2.7	0		N	N	SET-Low	Rx Insensitive	High	Basal	pCR	RCB-II/III	3
GSM615318	M610	47	1	P	N	T3	N2	IIIA	2	RD	RCB-III	2.371	0		P	N	SET-Low	Rx Insensitive	Low	LumA	RD	RCB-II/III	1
GSM615319	M611	63	0	N	N	T2	N3	IIIC	3	RD	RCB-II	2.278	1		N	N	SET-Low	Rx Insensitive	Low	Basal	pCR	RCB-II/III	1
GSM615320	M612	40	0	N	N	T2	N2	IIIA	3	RD	RCB-III	1.35	1		N	N	SET-Low	Rx Insensitive	High	Basal	pCR	RCB-II/III	2
GSM615321	M617	50	0	N	N	T2	N1	IIB	3	RD	RCB-II	2.516	0		N	N	SET-Low	Rx Insensitive	High	Basal	pCR	RCB-II/III	3
GSM615322	M619	52	0	N	N	T4	N2	IIIB	3	RD	RCB-III	0.799	1		N	N	SET-Low	Rx Insensitive	High	Basal	pCR	RCB-II/III	2
GSM615323	M624	32	0	N	N	T4	N3	IIIC	3	RD	RCB-II	1.881	0		N	N	SET-Low	Rx Insensitive	Low	Normal	RD	RCB-II/III	1
GSM615324	M625	49	0	N	N	T1	N1	IIA	3	pCR	RCB-0/I	2.456	0		N	N	SET-Low	Rx Sensitive	High	Basal	pCR	RCB-0/I	3
GSM615325	M635	43	0	N	N	T1	N3	IIIC	3	pCR	RCB-0/I	2.146	0		N	N	SET-Low	Rx Sensitive	High	Basal	pCR	RCB-0/I	3
GSM615326	M636	57	1	N	N	T2	N0	IIA	3	RD	RCB-II	2.48	0		N	N	SET-Low	Rx Insensitive	High	Basal	pCR	RCB-II/III	3
GSM615327	M639	65	0	N	N	T3	N0	IIB	3	RD	RCB-II	2.533	1		N	N	SET-Low	Rx Insensitive	High	Basal	pCR	RCB-II/III	2
GSM615328	M642	45	1	P	N	T4	N2	IIIB	2	RD	RCB-III	2.357	0		P	N	SET-Low	Rx Insensitive	Low	LumA	RD	RCB-II/III	1
GSM615329	M643	41	1	P	N	T2	N0	IIA	2	RD	RCB-III	2.059	0		P	N	SET-Low	Rx Insensitive	Low	LumA	RD	RCB-II/III	1
GSM615330	M647	65	0	N	N	T3	N1	IIIA	3	RD	RCB-III	0.797	1		P	N	SET-Low	Rx Insensitive	High	Basal	RD	RCB-0/I	2
GSM615331	M651	61	1	P	N	T2	N1	IIB	3	pCR	RCB-0/I	2.188	0		P	N	SET-Low	Rx Sensitive	High	Basal	RD	RCB-0/I	2
GSM615332	M652	66	1	N	N	T2	N1	IIB	2	RD	RCB-II	1.437	1		P	N	SET-Low	Rx Insensitive	High	LumB	RD	RCB-II/III	2
GSM615333	M657	48	0	P	N	T1	N0	I	2	RD	RCB-0/I	2.234	0		N	N	SET-Low	Rx Insensitive	High	Basal	pCR	RCB-0/I	3
GSM615334	M658	61	0	N	N	T3	N3	IIIB	3	pCR	RCB-0/I	2.198	0		N	N	SET-Low	Rx Sensitive	High	Basal	pCR	RCB-0/I	3
GSM615335	M659	51	0	N	N	T2	N1	IIB	3	RD	RCB-III	0.923	1		N	N	SET-Low	Rx Insensitive	High	Basal	pCR	RCB-II/III	2
GSM615336	M661	49	0	N	N	T2	N1	IIB	3	pCR	RCB-0/I	2.261	0		N	N	SET-Low	Rx Sensitive	High	Basal	pCR	RCB-0/I	3
GSM615337	M662	46	1	P	N	T2	N1	IIB	2	RD	RCB-II	2.182	0		P	N	SET-Low	Rx Insensitive	Low	LumA	RD	RCB-II/III	1
GSM615338	M665	57	0	N	N	T2	N1	IIB	3	pCR	RCB-0/I	2.064	0		N	N	SET-Low	Rx Sensitive	High	Basal	pCR	RCB-0/I	3
GSM615339	M666	58	1	P	N	T2	N0	IIA	2	RD	RCB-0/I	2.171	0		P	N	SET-Low	Rx Sensitive	Low	LumA	RD	RCB-0/I	1
GSM615340	M668	50	1	P	N	T3	N2	IIIA	3	RD	RCB-II	2.094	0		N	N	SET-Low	Rx Insensitive	High	Her2	RD	RCB-II/III	2
GSM615341	M669	47	1	P	N	T2	N1	IIB	2	RD	RCB-II	2.223	0		P	N	SET-Int	Rx Sensitive	Low	LumA	RD	RCB-II/III	1
GSM615342	M670	43	0	N	N	T2	N1	IIB	2	RD	RCB-II	1.958	0		N	N	SET-Low	Rx Insensitive	High	Her2	pCR	RCB-II/III	2
GSM615343	M671	30	1	P	N	T1	N1	IIA	3	RD	RCB-II	1.845	0		P	N	SET-Low	Rx Insensitive	High	LumB	RD	RCB-II/III	3
GSM615344	M673	58	0	N	N	T2	N3	IIIB	3	RD	RCB-II	1.377	1		N	N	SET-Low	Rx Insensitive	Low	Normal	pCR	RCB-II/III	1
GSM615345	M675	64	0	N	N	T2	N1	IIB	2	RD	RCB-III	2.059	0		P	N	SET-Low	Rx Insensitive	High	LumB	RD	RCB-II/III	2
GSM615346	M677	42	0	N	N	T2	N1	IIB	3	RD	RCB-II	1.306	0		N	N	SET-Low	Rx Insensitive	High	Basal	pCR	RCB-II/III	3
GSM615347	M679	72	0	N	N	T2	N0	IIA	3	RD	RCB-II	2.253	1		N	N	SET-Low	Rx Insensitive	High	Basal	pCR	RCB-II/III	3
GSM615348	M681	33	0	N	N	T3	N0	IIB	3	RD	RCB-II	2.303	0		N	N	SET-Low	Rx Insensitive	High	Basal	pCR	RCB-II/III	3
GSM615349	M682	50	1	P	N	T2	N0	IIA	2	RD	RCB-II	2.333	0		P	N	SET-Low	Rx Insensitive	Low	LumA	RD	RCB-II/III	1
GSM615350	M683	59	0	P	N	T2	N0	IIA	3	RD	RCB-II	2.281	0		P	N	SET-Low	Rx Insensitive	High	LumB	RD	RCB-0/I	2
GSM615351	M685	53	1	P	N	T2	N0	IIA	1	RD	RCB-III	2.393	0		P	N	SET-Low	Rx Insensitive	Low	LumA	RD	RCB-0/I	1
GSM615352	M690	73	1	P	N	T2	N1	IIB	1	RD	RCB-II	2.16	0		P	N	SET-Int	Rx Sensitive	Low	LumA	RD	RCB-II/III	1
GSM615353	M691	46	1	P	N	T1	N1	IIA	3	pCR	RCB-0/I	1.67	0		P	N	SET-Low	Rx Sensitive	High	LumB	RD	RCB-0/I	2
GSM615354	M692	46	0	N	N	T2	N3	IIIB	2	pCR	RCB-0/I	1.415	0		N	N	SET-Low	Rx Sensitive	High	Basal	pCR	RCB-0/I	1
GSM615355	M693	47	1	P	N	T2	N0	IIA	2	RD	RCB-II	2.01	0		P	N	SET-Low	Rx Insensitive	Low	LumA	RD	RCB-II/III	1
GSM615356	M695	43	0	N	N	T2	N0	IIA	3	RD	RCB-II	1.161	0		P	N	SET-Low	Rx Insensitive	High	LumB	RD	RCB-II/III	2
GSM615357	M696	53	0	N	N	T2	N1	IIB	3	pCR	RCB-0/I	1.744	0		N	N	SET-Low	Rx Insensitive	High	Basal	pCR	RCB-0/I	3
GSM615358	M706	69	1	N	N	T4	N0	IIIB	2	RD	RCB-III	1.076	0		P	N	SET-Low	Rx Insensitive	High	LumB	RD	RCB-II/III	3
GSM615359	M709	51	0	N	N	T4	N2	IIIB	3	pCR	RCB-0/I	1.728	0		N	N	SET-Low	Rx Insensitive	High	Basal	pCR	RCB-0/I	2
GSM615360	M710	53	1	P	N	T2	N1	IIB	2	RD	RCB-II	1.979	0		P	N	SET-Low	Rx Insensitive	High	LumA	RD	RCB-II/III	1
GSM615361	M714	64	1	N	N	T2	N1	IIB	3	RD	RCB-II	1.892	0		N	N	SET-Low	Rx Insensitive	Low	Normal	RD	RCB-II/III	1
GSM615362	M717	52	1	P	N	T2	N0	IIA	1	RD	RCB-II	1.963	0		P	N	SET-Low	Rx Sensitive	Low	LumA	RD	RCB-0/I	1
GSM615363	M718	36	0	N	N	T2	N0	IIA	3	RD	RCB-0/I	1.613	0		N	N	SET-Low	Rx Insensitive	High	Basal	pCR	RCB-0/I	2
GSM615364	M722	34	0	N	N	T2	N2	IIIA	3	RD	RCB-II	1.541	0		N	N	SET-Low	Rx Insensitive	High	Basal	pCR	RCB-II/III	2
GSM615365	M723	63	1	P	N	T2	N1	IIB	2	RD	RCB-II	1.927	0		P	P	SET-Low	Rx Sensitive	Low	LumA	RD	RCB-0/I	1
GSM615366	M725	46	1	P	N	T2	N3	IIIB	1	RD	RCB-II	1.878	0		P	N	SET-Low	Rx Insensitive	High	LumA	RD	RCB-II/III	2
GSM615367	M728	49	1	P	N	T3	N1	IIIA	3	RD	RCB-III	1.517	0		P	N	SET-Low	Rx Insensitive	High	LumB	RD	RCB-0/I	3
GSM615368	M729	28	0	N	N	T2	N1	IIB	3	RD	RCB-III	0.728	1		N	N	SET-Low	Rx Insensitive	High	Basal	pCR	RCB-II/III	3
GSM615369	M732	50	0	N	N	T2	N2	IIIA	3	RD	RCB-III	1.9	0		N	N	SET-Low	Rx Insensitive	High	Basal	pCR	RCB-II/III	3
GSM615370	M734	36	1	P	N	T2	N0	IIA	2	RD	RCB-0/I	1.336	0		P	N	SET-Low	Rx Insensitive	Low	LumA	RD	RCB-0/I	1
GSM615371	M735	67	0	N	N	T2	N1	IIB	3	pCR	RCB-0/I	1.711	0		N	N	SET-Low	Rx Sensitive	High	Basal	pCR	RCB-0/I	3
GSM615372	M739	39	0	N	N	T2	N1	IIB	3	RD	RCB-0/I	1.695	0		N	N	SET-Low	Rx Sensitive	High	Basal	pCR	RCB-0/I	3
GSM615373	M744	44	1	N	N	T2	N1	IIB	2	RD	RCB-III	1.029	0		P	N	SET-Low	Rx Insensitive	Low	LumB	RD	RCB-0/I	1
GSM615374	M746	56	1	P	N	T3	N0	IIB	1	RD	RCB-II	1.665	0		P	P	SET-Int	Rx Sensitive	Low	LumA	RD	RCB-II/III	1
GSM615375	M750	75	0	P	N	T2	N2	IIIA	3	pCR	RCB-0/I	1.24	0		N	N	SET-Low	Rx Insensitive	High	Basal	pCR	RCB-0/I	3
GSM615376	M751	51	0	N	N	T2	N1	IIB	2	RD	RCB-III	1.133	1		N	N	SET-Low	Rx Insensitive	High	Basal	pCR	RCB-II/III	3
GSM615377	M753	49	1	P	N	T4	N0	IIIB	2	RD	RCB-II	1.719	0		P	N	SET-Low	Rx Insensitive	High	LumB	RD	RCB-II/III	2
GSM615378	M757	41	0	N	N	T2	N3	IIIB	3	RD	RCB-0/I	1.12	0		N	N	SET-Low	Rx Insensitive	High	Basal	pCR	RCB-0/I	3
GSM615379	M758	62	0	N	N	T4	N1	IIIB	3	pCR	RCB-0/I	1.144	0		N	N	SET-Low	Rx Insensitive	High	Basal	pCR	RCB-0/I	2
GSM615380	M763	40	0	N	N	T3	N2	IIIA	3	RD	RCB-III	0.17	1		N	N	SET-Low	Rx Insensitive	High	Basal	pCR	RCB-II/III	3
GSM615381	M765	62	1	P	N	T4	N1	IIIB	3	RD	RCB-III	1.008	0		P	N	SET-Low	Rx Insensitive	Low	LumA	RD	RCB-II/III	1
GSM615382	M766	59	0	N	N	T2	N0	IIA	3	RD	RCB-II	1.142	0		N	N	SET-Low	Rx Insensitive	Low	Basal	pCR	RCB-II/III	1
GSM615383	M767	51	1	P	N	T2	N0	IIA	2	pCR	RCB-0/I	1.243	0		P	N	SET-Int	Rx Sensitive	Low	LumA	RD	RCB-0/I	1
GSM615384	M768	57	0	N	N	T3	N1	IIIA	3	RD	RCB-II	1.284	0		N	N	SET-Low	Rx Insensitive	High	Basal	pCR	RCB-II/III	3
GSM615385	M771	37	0	N	N	T3	N1	IIIA	2	RD	RCB-II	1.128	0		N	N	SET-Low	Rx Insensitive	Low	Basal	pCR	RCB-II/III	1
GSM615386	M774	49	1	P	N	T2	N1	IIB	2	RD	RCB-III	0.879	0		P	N	SET-Low	Rx Insensitive	Low	LumA	RD	RCB-II/III	1
GSM615387	M779	38	0	N	N	T2	N1	IIB	3	RD	RCB-III	1.391	0		N	N	SET-Low	Rx Insensitive	High	Basal	RD	RCB-II/III	1
GSM615388	M781	40	1	P	N	T3	N0	IIB	2	RD	RCB-II	0.778	0		P	N	SET-Int	Rx Sensitive	Low	LumA	RD	RCB-II/III	1
GSM615389	M782	53	1	N	N	T2	N3	IIIB	1	RD	RCB-III	1.147	0		P	N	SET-Low	Rx Insensitive	Low	LumA	RD	RCB-II/III	1
GSM615390	M783	46	0	N	N	T2	N2	IIIA	3	RD	RCB-III	1.487	0		N	N	SET-Low	Rx Insensitive	High	Basal	pCR	RCB-II/III	3
GSM615391	M784	58	1	P	N	T4	N0	IIIB	3	RD	RCB-II	1.188	0		P	N	SET-Low	Rx Insensitive	High	LumB	RD	RCB-II/III	3
GSM615392	M791	65	0	N	N	T4	N2	IIIB	3	RD	RCB-III	0.085	1		N	N	SET-Low	Rx Insensitive	High	Basal	pCR	RCB-II/III	3
GSM615393	M792	43	0	N	N	T3	N2	IIIA	3	pCR	RCB-0/I	1.265	0		N	N	SET-Low	Rx Insensitive	High	Basal	pCR	RCB-0/I	3
GSM615394	M794	62	0	N	N	T2	N0	IIA	3	pCR	RCB-0/I	1.194	0		N	N	SET-Low	Rx Insensitive	High	Basal	pCR	RCB-0/I	3
GSM615395	M795	64	1	N	N	T2	N0	IIA	2	RD	RCB-0/I	1.062	0		P	N	SET-Low	Rx Sensitive	Low	LumA	RD	RCB-0/I	1
GSM615396	M802	32	0	N	N	T3	N1	IIIA	3	pCR	RCB-0/I	0.824	0		N	N	SET-Low	Rx Sensitive	High	Basal	pCR	RCB-0/I	2
GSM615397	M805	57	0	N	N	T2	N1	IIB	2	pCR	RCB-0/I	0.931	0		N	N	SET-Low	Rx Sensitive	High	Basal	pCR	RCB-0/I	3
GSM615398	M806	49	1	P	N	T4	N2	IIIB	3	RD	RCB-III	0.192	1		P	N	SET-Low	Rx Insensitive	High	LumB	RD	RCB-II/III	2
GSM615399	M810	51	1	P	N	T3	N2	IIIA	2	RD	RCB-III	1.051	0		P	N	SET-Low	Rx Insensitive	Low	LumA	RD	RCB-II/III	1
GSM615400	PERU01	73	1	N	N	T4	N1	IIIB	2	RD	RCB-II	2.746	0		P	N	SET-Low	Rx Insensitive	Low	LumA	RD	RCB-0/I	1
GSM615401	PERU07	71	1	N	N	T4	N1	IIIB	3	RD	RCB-II	2.511	0		P	N	SET-Low	Rx Insensitive	High	LumB	RD	RCB-II/III	2
GSM615402	PERU09	47	1	P	N	T4	N1	IIIB	2	RD	RCB-III	2.363	0		P	N	SET-Low	Rx Insensitive	High	LumA	RD	RCB-II/III	2
GSM615403	PERU11	50	0	N	N	T4	N1	IIIB	2	RD	RCB-II	1.265	1		N	N	SET-Low	Rx Insensitive	High	Basal	pCR	RCB-II/III	3
GSM615404	PERU12_14	65	1	P	N	T2	N2	IIIA	3	RD	RCB-III	2.198	0		P	N	SET-Low	Rx Insensitive	High	LumB	RD	RCB-II/III	3
GSM615405	PERU14_16	58	0	N	N	T4	N2	IIIB	3	RD	RCB-III	0.517	1		N	N	SET-Low	Rx Insensitive	High	Her2	pCR	RCB-II/III	3
GSM615631	1	32.2	1	P	N	T2	N0	IIA	2	RD	NA	4.54757	1	Taxotere	P	N	SET-Low	Rx Insensitive	Low	LumA	RD	RCB-II/III	1
GSM615632	5	41.9	0	P	P	T2	N1	IIB	3	pCR	NA	5.14442	0	Taxotere	N	N	SET-Low	Rx Insensitive	High	Basal	pCR	RCB-0/I	3
GSM615633	12	36.7	1	P	N	T2	N1	IIB	2	RD	NA	5.36893	0	Taxotere	P	N	SET-Low	Rx Insensitive	Low	LumB	RD	RCB-II/III	2
GSM615634	13	47.1	1	P	N	T2	N0	IIA	2	pCR	NA	5.05407	0	Taxotere	P	N	SET-Low	Rx Insensitive	High	LumB	RD	RCB-0/I	3
GSM615635	18	43.8	1	P	N	T3	N3	IIIC	3	pCR	NA	4.97741	0	Taxotere	P	N	SET-Low	Rx Insensitive	High	LumB	RD	RCB-II/III	3
GSM615636	20	50.8	1	P	N	T3	N1	IIIA	3	pCR	NA	2.48597	0	Taxotere	P	N	SET-Low	Rx Sensitive	High	LumB	RD	RCB-0/I	2
GSM615637	23	34.1	0	N	N	T3	N0	IIB	3	pCR	NA	4.94456	0	Taxotere	N	N	SET-Low	Rx Insensitive	High	Basal	RD	RCB-0/I	2
GSM615638	24	57.5	1	N	N	T2	N1	IIB	3	RD	NA	3.4935	1	Taxotere	P	N	SET-Low	Rx Insensitive	High	Basal	pCR	RCB-II/III	3
GSM615639	30	43	0	N	N	T3	N1	IIIA	3	pCR	NA	1.44285	1	Taxotere	N	N	SET-Low	Rx Insensitive	High	Basal	pCR	RCB-0/I	3
GSM615640	31	49	0	N	N	T3	N0	IIB	3	RD	NA	1.1937	1	Taxotere	N	N	SET-Low	Rx Insensitive	High	Basal	pCR	RCB-II/III	3
GSM615641	32	40.3	0	P	N	T2	N1	IIB	3	RD	NA	4.4627	0	Taxotere	N	N	SET-Low	Rx Sensitive	High	Basal	pCR	RCB-0/I	2
GSM615642	35	54	1	P	N	T3	N0	IIB	3	RD	NA	4.82683	0	Taxotere	P	N	SET-High	Rx Sensitive	Low	LumA	RD	RCB-0/I	2
GSM615643	36	65.1	0	N	P	T3	N1	IIIA	2	RD	NA	4.81588	0	Taxotere	N	N	SET-Low	Rx Insensitive	High	Basal	pCR	RCB-0/I	2
GSM615644	45	50.1	0	N	N	T3	N1	IIIA	3	pCR	NA	4.45996	0	Taxotere	N	N	SET-Low	Rx Sensitive	High	Basal	pCR	RCB-0/I	3
GSM615645	46	46.9	1	P	N	T3	N1	IIIA	3	RD	NA	4.91718	0	Taxotere	P	N	SET-Low	Rx Insensitive	High	LumB	RD	RCB-0/I	2
GSM615646	48	51.5	1	P	N	T3	N0	IIB	2	RD	NA	4.6872	0	Taxotere	P	N	SET-Low	Rx Insensitive	Low	LumA	RD	RCB-II/III	1
GSM615647	51	45.4	0A	NA	NA	T2	N0	IIA	1	RD	NA	4.51745	0	Taxotere	P	N	SET-Low	Rx Insensitive	Low	LumA	RD	RCB-0/I	2
GSM615648	52	59.2	1	N	N	T3	N0	IIB	3	RD	NA	4.42163	0	Taxotere	N	N	SET-Low	Rx Insensitive	High	Basal	pCR	RCB-0/I	3
GSM615649	67	65.3	0	N	N	T3	N2	IIIA	3	RD	NA	0.449008	1	Taxotere	N	N	SET-Low	Rx Insensitive	High	Basal	pCR	RCB-II/III	3
GSM615650	68	60.1	0	N	N	T3	N0	IIB	3	RD	NA	4.76934	0	Taxotere	P	N	SET-Low	Rx Sensitive	High	Basal	pCR	RCB-0/I	2
GSM615651	70	60.9	0	N	N	T2	N1	IIB	2	RD	NA	0.791239	1	Taxotere	N	N	SET-Low	Rx Insensitive	High	Basal	pCR	RCB-0/I	3
GSM615652	76	41.3	1	P	N	T3	N1	IIIA	3	RD	NA	4.44627	0	Taxotere	P	N	SET-Low	Rx Insensitive	High	Her2	RD	RCB-0/I	3
GSM615653	77	55.9	1	P	N	T3	N1	IIIA	2	RD	NA	4.53388	0	Taxotere	P	N	SET-Low	Rx Insensitive	High	LumB	RD	RCB-II/III	2
GSM615654	80	45.1	1	P	N	T3	N1	IIIA	3	RD	NA	3.43053	1	Taxotere	P	N	SET-Low	Rx Insensitive	High	LumA	RD	RCB-II/III	1
GSM615655	85	26.1	0	N	NA	T3	N1	IIIA	NA	RD	NA	1.24298	0	Taxotere	P	N	SET-Low	Rx Sensitive	High	LumB	RD	RCB-0/I	2
GSM615656	86	49.3	1	N	N	T3	N0	IIB	2	pCR	NA	3.58658	0	Taxotere	N	N	SET-Low	Rx Insensitive	High	Normal	pCR	RCB-II/III	2
GSM615657	87	43.9	0	N	N	T3	N2	IIIA	3	RD	NA	0.424367	1	Taxotere	N	N	SET-Low	Rx Insensitive	High	Basal	pCR	RCB-II/III	3
GSM615658	88	50.3	0	N	N	T2	N1	IIB	3	pCR	NA	4.4846	0	Taxotere	N	N	SET-Low	Rx Insensitive	High	Basal	pCR	RCB-II/III	2
GSM615659	94	59.5	1	P	N	T3	N1	IIIA	2	RD	NA	4.41889	0	Taxotere	P	N	SET-Low	Rx Insensitive	Low	LumA	RD	RCB-II/III	1
GSM615660	95	40.7	0	N	N	T2	N3	IIIC	3	pCR	NA	3.04997	0	Taxotere	N	N	SET-Low	Rx Insensitive	High	Basal	pCR	RCB-0/I	3
GSM615661	96	62.3	0	N	N	T2	N1	IIB	3	RD	NA	4.4271	0	Taxotere	N	N	SET-Low	Rx Insensitive	High	Basal	pCR	RCB-0/I	3
GSM615662	97	43.4	1	P	N	T3	N1	IIIA	3	RD	NA	1.89733	1	Taxotere	P	N	SET-Low	Rx Insensitive	High	LumB	RD	RCB-II/III	3
GSM615663	100	52.8	1	P	N	T3	N1	IIIA	3	pCR	NA	4.43532	0	Taxotere	P	N	SET-Low	Rx Insensitive	High	LumB	RD	RCB-0/I	2
GSM615664	101	44.4	1	P	N	T3	N1	IIIA	3	RD	NA	1.03765	0	Taxotere	N	N	SET-Low	Rx Insensitive	Low	Normal	pCR	RCB-II/III	1
GSM615665	103	50.1	1	P	N	T2	N1	IIB	2	pCR	NA	4.48186	0	Taxotere	P	N	SET-Low	Rx Insensitive	High	LumA	RD	RCB-0/I	3
GSM615666	104	66.7	0	N	N	T3	N1	IIIA	3	RD	NA	4.56674	0	Taxotere	N	N	SET-Low	Rx Insensitive	High	Basal	pCR	RCB-0/I	3
GSM615667	106	55.7	0	N	N	T3	N1	IIIA	3	RD	NA	2.22313	0	Taxotere	N	N	SET-Low	Rx Insensitive	High	Basal	pCR	RCB-II/III	2
GSM615668	110	40.3	0	N	N	T2	N2	IIIA	3	pCR	NA	1.50856	1	Taxotere	P	N	SET-Low	Rx Insensitive	High	Basal	pCR	RCB-II/III	3
GSM615669	111	47.4	1	N	N	T3	N0	IIB	3	pCR	NA	4.46817	0	Taxotere	P	N	SET-Low	Rx Sensitive	High	LumB	RD	RCB-0/I	3
GSM615670	112	52.5	1	P	N	T3	N0	IIB	2	RD	NA	4.01916	0	Taxotere	P	N	SET-Low	Rx Insensitive	High	LumB	RD	RCB-II/III	2
GSM615671	113	38.6	0	N	N	T3	N0	IIB	2	RD	NA	3.95893	0	Taxotere	N	N	SET-Low	Rx Insensitive	High	Basal	pCR	RCB-0/I	3
GSM615672	118	49.6	0	N	N	T3	N0	IIB	NA	pCR	NA	2.86105	0	Taxotere	N	N	SET-Low	Rx Insensitive	High	Basal	pCR	RCB-II/III	3
GSM615673	124	34.1	1	P	N	T3	N0	IIB	2	RD	NA	0.136893	1	Taxotere	P	N	SET-Low	Rx Insensitive	High	LumB	RD	RCB-0/I	2
GSM615674	125	32.6	0	N	N	T1	N1	IIA	3	RD	NA	0.468172	1	Taxotere	N	N	SET-Low	Rx Insensitive	High	Basal	pCR	RCB-0/I	3
GSM615675	130	45.2	1	P	N	T3	N0	IIB	3	RD	NA	4.09582	0	Taxotere	P	N	SET-Low	Rx Insensitive	High	LumA	RD	RCB-0/I	2
GSM615676	133	46.8	0	P	N	T2	N1	IIB	3	pCR	NA	4.18891	0	Taxotere	N	N	SET-Low	Rx Sensitive	High	Basal	pCR	RCB-0/I	3
GSM615677	145	46	0	N	N	T3	N3	IIIC	3	pCR	NA	4.06297	0	Taxotere	N	N	SET-Low	Rx Sensitive	High	Basal	pCR	RCB-0/I	3
GSM615678	148	54.6	1	P	N	T2	N0	IIA	3	RD	NA	3.97262	0	Taxotere	P	N	SET-Low	Rx Insensitive	High	Her2	RD	RCB-II/III	3
GSM615679	149	42.6	1	P	N	T3	N1	IIIA	2	RD	NA	1.92471	0	Taxotere	P	N	SET-Low	Rx Sensitive	High	LumA	RD	RCB-0/I	2
GSM615680	150	48.4	0	N	N	T3	N0	IIB	3	pCR	NA	3.93429	0	Taxotere	N	N	SET-Low	Rx Sensitive	High	Basal	pCR	RCB-0/I	3
GSM615681	154	52.8	0	N	N	T2	N0	IIA	NA	pCR	NA	1.23477	1	Taxotere	N	N	SET-Low	Rx Insensitive	High	Basal	pCR	RCB-0/I	3
GSM615682	155	46	0	P	N	T2	N1	IIB	2	RD	NA	3.6961	0	Taxotere	P	N	SET-Low	Rx Sensitive	High	LumA	RD	RCB-0/I	3
GSM615683	159	57.7	1	P	N	T2	N1	IIB	2	RD	NA	3.98905	0	Taxotere	P	N	SET-Low	Rx Insensitive	Low	LumA	RD	RCB-0/I	1
GSM615684	161	61.1	0	P	N	T2	N0	IIA	3	RD	NA	4.12047	0	Taxotere	N	N	SET-Low	Rx Insensitive	Low	Normal	RD	RCB-II/III	1
GSM615685	223	62	1	P	N	T2	N1	IIB	3	RD	RCB-II	7.35934	0	Taxotere	P	N	SET-Low	Rx Insensitive	High	LumA	RD	RCB-II/III	2
GSM615686	225	37	1	P	N	T2	N0	IIA	2	RD	RCB-II	1.33881	1	Taxotere	P	N	SET-Low	Rx Insensitive	Low	LumA	RD	RCB-II/III	1
GSM615687	249	39	0	N	N	T3	N0	IIB	3	RD	NA	1.25941	1	Taxotere	N	N	SET-Low	Rx Sensitive	High	Basal	pCR	RCB-0/I	3
GSM615688	268	38	1	N	N	T2	N0	IIA	2	RD	RCB-II	6.60917	0	Taxotere	P	P	SET-Int	Rx Sensitive	Low	LumA	RD	RCB-0/I	1
GSM615689	272	40	0	N	N	T3	N0	IIB	3	RD	NA	2.02601	1	Taxotere	N	P	SET-Low	Rx Insensitive	High	Basal	pCR	RCB-0/I	3
GSM615690	290	45	1	P	N	T2	N0	IIA	2	RD	RCB-II	6.40657	0	Taxotere	P	N	SET-Low	Rx Insensitive	Low	LumA	RD	RCB-II/III	1
GSM615691	293	34	0	N	N	T2	N1	IIB	3	RD	RCB-III	2.09993	1	Taxotere	N	N	SET-Low	Rx Insensitive	High	Basal	pCR	RCB-0/I	3
GSM615692	305	59	1	P	N	T2	N1	IIB	2	RD	RCB-III	4.14237	0	Taxotere	P	N	SET-Low	Rx Sensitive	Low	LumA	RD	RCB-0/I	1
GSM615693	320	36	0	P	N	T2	N1	IIB	3	RD	NA	4.72553	0	Taxotere	P	N	SET-Low	Rx Insensitive	High	LumA	RD	RCB-II/III	2
GSM615694	324	40	0	N	N	T2	N1	IIB	3	pCR	RCB-0/I	5.40726	0	Taxotere	N	N	SET-Low	Rx Insensitive	High	Basal	RD	RCB-0/I	3
GSM615695	327	72	1	P	N	T3	N1	IIIA	3	pCR	RCB-0/I	5.37714	0	Taxotere	N	P	SET-Low	Rx Insensitive	High	Basal	pCR	RCB-0/I	3
GSM615696	336	65	0	N	N	T2	N1	IIB	3	RD	RCB-0/I	2.9514	1	Taxotere	N	N	SET-Low	Rx Insensitive	High	Basal	pCR	RCB-0/I	2
GSM615697	337	52	1	P	N	T2	N2	IIIA	3	RD	RCB-III	6.07529	0	Taxotere	P	P	SET-Low	Rx Insensitive	Low	LumA	RD	RCB-II/III	1
GSM615698	342	56	1	P	N	T2	N0	IIA	3	RD	RCB-II	5.7577	0	Taxotere	P	N	SET-Low	Rx Sensitive	Low	LumA	RD	RCB-0/I	1
GSM615699	348	47	0	N	N	T3	N1	IIIA	3	RD	RCB-II	5.85626	0	Taxotere	N	N	SET-Low	Rx Sensitive	High	Basal	pCR	RCB-0/I	3
GSM615700	364	69	1	P	N	T3	N0	IIB	1	RD	RCB-II	6.02053	0	Taxotere	P	N	SET-Low	Rx Insensitive	Low	LumA	RD	RCB-II/III	1
GSM615701	437	53	1	N	N	T2	N1	IIB	3	RD	RCB-III	5.30048	0	Taxotere	N	N	SET-Low	Rx Insensitive	High	Basal	pCR	RCB-0/I	3
GSM615702	440	57	1	N	N	T2	N0	IIA	3	RD	RCB-II	5.60164	0	Taxotere	P	N	SET-Low	Rx Sensitive	High	LumB	RD	RCB-0/I	3
GSM615703	470	58	1	N	N	T2	N0	IIA	3	RD	RCB-0/I	5.13347	0	Taxotere	P	N	SET-Low	Rx Insensitive	Low	Normal	RD	RCB-II/III	1
GSM615704	480	58	1	P	N	T1	N1	IIA	1	RD	RCB-II	5.46475	0	Taxotere	P	N	SET-Low	Rx Insensitive	Low	Normal	RD	RCB-II/III	1
GSM615705	496	40	1	P	N	T2	N1	IIB	1	RD	RCB-II	5.28953	0	Taxotere	P	P	SET-Low	Rx Sensitive	Low	LumA	RD	RCB-0/I	1
GSM615706	509	43	0	P	N	T3	N1	IIIA	2	pCR	RCB-0/I	4.65708	0	Taxotere	N	N	SET-Low	Rx Sensitive	High	Basal	pCR	RCB-0/I	3
GSM615707	544	63	0	N	N	T2	N0	IIA	3	RD	RCB-0/I	4.79124	0	Taxotere	P	N	SET-Low	Rx Sensitive	High	Basal	RD	RCB-0/I	2
GSM615708	551	64	1	N	N	T2	N1	IIB	2	RD	RCB-II	4.95825	0	Taxotere	P	N	SET-Low	Rx Insensitive	High	LumB	RD	RCB-II/III	2
GSM615709	575	27	1	N	N	T3	N2	IIIA	3	RD	NA	4.80219	0	Taxol	P	N	SET-Low	Rx Insensitive	High	LumB	RD	RCB-0/I	2
GSM615710	645	42	1	P	N	T3	N0	IIB	2	RD	RCB-0/I	4.06297	0	Taxotere	P	N	SET-Low	Rx Insensitive	Low	LumA	RD	RCB-II/III	1
GSM615711	660	34	1	P	N	T2	N0	IIA	2	RD	RCB-II	4.15332	0	Taxotere	P	N	SET-Low	Rx Insensitive	Low	LumA	RD	RCB-II/III	1
GSM615712	699	57	0	N	N	T2	N1	IIB	3	RD	RCB-III	1.23751	1	Taxotere	N	N	SET-Low	Rx Insensitive	High	Basal	pCR	RCB-0/I	3
GSM615713	748	45	1	P	N	T1	N1	IIA	2	RD	NA	3.09103	1	Taxol	P	N	SET-Low	Rx Insensitive	Low	LumA	RD	RCB-II/III	1
GSM615714	787	54	0	N	N	T2	N1	IIB	3	RD	RCB-0/I	2.84736	0	Taxotere	N	N	SET-Low	Rx Insensitive	High	Basal	pCR	RCB-0/I	3
GSM615715	798	50	0	N	N	T2	N0	IIA	3	RD	RCB-II	2.82272	0	Taxotere	N	N	SET-Low	Rx Insensitive	High	Basal	pCR	RCB-0/I	3
GSM615716	811	33	0	N	N	T3	N2	IIIA	3	RD	RCB-II	2.48871	0	Taxol	N	N	SET-Low	Rx Insensitive	High	Basal	pCR	RCB-0/I	3
GSM615717	813	45	1	P	N	T3	N1	IIIA	3	RD	RCB-II	2.66393	0	Taxol	P	N	SET-Low	Rx Insensitive	Low	Normal	RD	RCB-0/I	1
GSM615718	814	54	1	N	N	T2	N1	IIB	2	RD	RCB-0/I	1.8371	0	Taxol	P	N	SET-Low	Rx Insensitive	Low	LumA	RD	RCB-0/I	1
GSM615719	815	49	1	P	N	T3	N0	IIB	1	RD	RCB-II	3.10472	0	Taxol	P	N	SET-Int	Rx Sensitive	Low	LumA	RD	RCB-II/III	1
GSM615720	817	35	1	P	N	T4	N1	IIIB	3	RD	RCB-III	2.59548	0	Taxol	P	N	SET-Low	Rx Insensitive	High	LumB	RD	RCB-II/III	2
GSM615721	821	60	1	P	N	T2	N0	IIA	2	RD	RCB-III	2.93498	0	Taxol	P	N	SET-Low	Rx Insensitive	Low	LumA	RD	RCB-0/I	1
GSM615722	822	43	1	P	N	T2	N1	IIB	2	RD	RCB-II	3.01711	0	Taxol	P	N	SET-Low	Rx Insensitive	Low	LumA	RD	RCB-0/I	2
GSM615723	824	41	1	P	N	T4	N1	IIIB	3	pCR	RCB-0/I	2.97331	0	Taxol	P	N	SET-Low	Rx Insensitive	High	LumB	RD	RCB-0/I	3
GSM615724	825	59	1	P	N	T2	N0	IIA	3	pCR	RCB-0/I	2.85284	0	Taxol	P	N	SET-Low	Rx Sensitive	High	LumA	RD	RCB-0/I	2
GSM615725	826	33	1	N	N	T2	N0	IIA	3	RD	RCB-III	3.03354	0	Taxol	P	N	SET-Low	Rx Insensitive	High	LumA	RD	RCB-II/III	2
GSM615726	828	58	1	P	N	T4	N2	IIIB	3	RD	RCB-III	2.95688	0	Taxol	P	N	SET-Low	Rx Insensitive	High	LumB	RD	RCB-0/I	2
GSM615727	829	24	0	N	N	T2	N2	IIIA	3	pCR	RCB-0/I	2.77892	0	Taxol	N	N	SET-Low	Rx Sensitive	High	Basal	pCR	RCB-0/I	3
GSM615728	831	45	1	N	N	T2	N3	IIB	3	RD	RCB-II	2.81725	0	Taxol	N	N	SET-Low	Rx Insensitive	High	Basal	pCR	RCB-II/III	3
GSM615729	835	53	1	P	N	T4	N1	IIIB	3	RD	RCB-III	1.94387	1	Taxol	P	N	SET-Int	Rx Sensitive	Low	LumA	RD	RCB-II/III	1
GSM615730	837	47	1	N	N	T4	N0	IIIB	3	RD	RCB-II	1.2731	1	Taxol	N	N	SET-Low	Rx Insensitive	High	Basal	pCR	RCB-0/I	3
GSM615731	838	43	1	P	N	T2	N0	IIA	2	RD	RCB-II	2.45585	0	Taxol	P	N	SET-Low	Rx Insensitive	High	LumB	RD	RCB-II/III	2
GSM615732	839	24	1	N	N	T3	N1	IIIA	3	RD	RCB-II	1.63176	1	Taxol	N	N	SET-Low	Rx Insensitive	High	Basal	pCR	RCB-0/I	2
GSM615733	840	64	0	N	N	T2	N0	IIA	3	pCR	RCB-0/I	2.18754	0	Taxol	N	N	SET-Low	Rx Insensitive	High	Basal	pCR	RCB-0/I	3
GSM615734	842	61	1	P	N	T2	N0	IIA	2	RD	RCB-II	2.80903	0	Taxol	P	N	SET-Low	Rx Sensitive	Low	LumA	RD	RCB-0/I	1
GSM615735	845	51	1	P	N	T2	N1	IIB	3	RD	RCB-0/I	2.60096	0	Taxol	P	N	SET-Low	Rx Sensitive	High	LumB	RD	RCB-0/I	2
GSM615736	854	52	1	N	N	T0	N1	IIA	3	pCR	RCB-0/I	2.3217	0	Taxol	P	N	SET-Low	Rx Sensitive	High	LumB	RD	RCB-0/I	3
GSM615737	857	50	1	N	N	T2	N0	IIA	3	pCR	RCB-0/I	2.57358	0	Taxol	N	P	SET-Low	Rx Sensitive	High	Basal	pCR	RCB-0/I	3
GSM615738	860	61	1	P	N	T4	N0	IIIB	2	RD	RCB-II	2.37645	0	Taxol	P	N	SET-Int	Rx Sensitive	Low	LumA	RD	RCB-II/III	1
GSM615739	865	53	0	N	N	T3	N0	IIB	3	RD	RCB-II	1.65092	1	Taxol	N	N	SET-Low	Rx Insensitive	High	Basal	pCR	RCB-II/III	3
GSM615740	867	42	1	P	N	T2	N0	IIA	2	RD	RCB-II	2.31896	0	Taxol	P	N	SET-Int	Rx Sensitive	Low	LumA	RD	RCB-II/III	1
GSM615741	868	44	1	N	N	T2	N0	IIA	3	RD	RCB-0/I	1.63176	0	Taxol	N	N	SET-Low	Rx Sensitive	High	Basal	pCR	RCB-0/I	3
GSM615742	879	38	0	N	N	T2	N3	IIIC	3	pCR	RCB-0/I	2.08624	0	Taxol	N	N	SET-Low	Rx Insensitive	High	Basal	pCR	RCB-0/I	2
GSM615743	880	43.4	1	P	N	T2	N2	IIA	2	RD	RCB-II	2.10541	0	Taxotere	P	P	SET-Low	Rx Insensitive	Low	LumA	RD	RCB-0/I	1
GSM615744	881	48	0	N	N	T2	N0	IIA	3	pCR	RCB-0/I	1.78508	0	Taxotere	N	N	SET-Low	Rx Sensitive	Low	Normal	RD	RCB-0/I	2
GSM615745	883	46	1	P	N	T1	N0	I	2	RD	RCB-II	1.94935	0	Taxotere	P	N	SET-Low	Rx Insensitive	Low	LumA	RD	RCB-0/I	2
GSM615746	885	56	0	N	N	T2	N3	IIIC	2	RD	RCB-III	1.19918	1	Taxol	N	P	SET-Low	Rx Insensitive	High	Normal	pCR	RCB-II/III	1
GSM615747	886	42	1	P	N	T2	N0	IIA	2	RD	RCB-II	2.04791	0	Taxol	P	N	SET-High	Rx Sensitive	Low	LumA	RD	RCB-II/III	1
GSM615748	892	60	1	N	N	T2	N0	IIA	3	pCR	RCB-0/I	1.82067	0	Taxol	N	N	SET-Low	Rx Insensitive	High	Basal	pCR	RCB-II/III	2
GSM615749	893	47	1	P	N	T1	N1	IIA	3	RD	NA	1.70842	0	Taxotere	P	N	SET-Low	Rx Sensitive	High	LumB	RD	RCB-0/I	2
GSM615750	896	27	1	P	N	T3	N1	IIIA	3	RD	RCB-II	1.68925	0	Taxotere	P	P	SET-Low	Rx Sensitive	Low	LumA	RD	RCB-0/I	1
GSM615751	901	38	0	N	N	T2	N1	IIB	3	RD	RCB-II	1.73854	0	Taxol	P	N	SET-Low	Rx Insensitive	Low	LumA	RD	RCB-0/I	1
GSM615752	905	64	1	P	N	T2	N0	IIA	2	RD	RCB-II	1.34702	0	Taxol	P	N	SET-Int	Rx Sensitive	Low	LumA	RD	RCB-II/III	1
GSM615753	910	46	1	P	N	T4	N3	IIIC	3	RD	RCB-III	1.44011	0	Taxol	P	N	SET-Low	Rx Insensitive	High	Her2	RD	RCB-0/I	3
GSM615754	913	59	1	N	N	T2	N3	IIIC	3	RD	RCB-II	1.53046	0	Taxol	N	N	SET-Low	Rx Insensitive	High	Her2	pCR	RCB-II/III	2
GSM615755	916	31	1	P	N	T3	N2	IIIA	3	RD	NA	0.980151	0	Taxol	P	N	SET-Low	Rx Insensitive	High	Basal	RD	RCB-II/III	2
GSM615756	MDA002	53.1	1	P	N	T2	N2	IIIA	1	NA	NA	3.40315	0	Taxol	P	N	SET-Int	Rx Sensitive	Low	LumA	RD	RCB-II/III	1
GSM615757	MDA003	62.6	0	N	N	T1	N0	I	2	NA	NA	0.76386	1	Taxotere	N	N	SET-Low	Rx Insensitive	High	Basal	pCR	RCB-II/III	2
GSM615758	MDA005	49.1	1	P	N	T1	N1	IIA	2	NA	NA	4.17248	1	Taxotere	P	N	SET-Low	Rx Insensitive	Low	LumA	RD	RCB-II/III	1
GSM615759	MDA006	66.7	1	P	N	T2	N1	IIB	2	NA	NA	3.93703	0	Taxol	P	N	SET-Int	Rx Sensitive	Low	LumA	RD	RCB-II/III	2
GSM615760	MDA007	67.4	1	N	N	T2	N2	IIIA	2	NA	NA	3.81383	0	Taxol	P	N	SET-Low	Rx Sensitive	Low	LumB	RD	RCB-0/I	1
GSM615761	MDA008	60.9	1	N	N	T3	N1	IIIA	1	NA	NA	5.01574	0	Taxol	P	N	SET-Low	Rx Sensitive	Low	LumA	RD	RCB-0/I	1
GSM615762	MDA009	32.8	0	N	N	T3	N1	IIIA	3	NA	NA	3.18686	0	Taxol	N	N	SET-Low	Rx Sensitive	High	Her2	pCR	RCB-0/I	3
GSM615763	MDA010	45.2	0	N	N	T2	N0	IIA	3	NA	NA	6.08624	0	Taxol	N	N	SET-Low	Rx Insensitive	High	Basal	pCR	RCB-0/I	3
GSM615764	MDA011	61.8	0	N	N	T2	N0	IIA	3	NA	NA	5.59343	0	Taxol	N	N	SET-Low	Rx Insensitive	High	Basal	pCR	RCB-0/I	3
GSM615765	MDA012	44	1	P	N	T3	N1	IIIA	1	NA	NA	4.58042	0	Taxol	N	N	SET-High	Rx Sensitive	Low	Normal	RD	RCB-II/III	2
GSM615766	MDA013	61.2	0	N	N	T2	N1	IIB	3	NA	NA	5.06502	0	Taxol	P	N	SET-Low	Rx Insensitive	Low	Normal	RD	RCB-II/III	1
GSM615767	MDA014	31.9	1	N	N	T1	N1	IIA	2	NA	NA	4.56126	0	Taxol	N	N	SET-Low	Rx Sensitive	Low	Normal	RD	RCB-0/I	1
GSM615768	MDA015	57.5	1	P	N	T1	N1	IIA	2	NA	NA	5.17728	0	Taxol	P	N	SET-Int	Rx Sensitive	Low	LumA	RD	RCB-II/III	1
GSM615769	MDA016	43	0	N	N	T2	N1	IIB	3	NA	NA	1.70294	1	Taxol	N	N	SET-Low	Rx Insensitive	High	Basal	pCR	RCB-0/I	2
GSM615770	MDA018	48.7	1	P	N	T2	N3	IIIC	2	NA	NA	1.69473	0	Taxol	P	N	SET-Low	Rx Sensitive	Low	LumA	RD	RCB-0/I	1
GSM615771	LBJ016	39	0	N	N	T3	N2	IIIA	3	RD	RCB-II	3.92608	1	Taxol	N	N	SET-Low	Rx Insensitive	High	Her2	pCR	RCB-II/III	3
GSM615772	LBJ032	53	1	P	N	T3	N1	IIIA	3	RD	RCB-II	4.81588	0	Taxotere	P	P	SET-Low	Rx Insensitive	Low	LumA	RD	RCB-II/III	1
GSM615773	LBJ038	58	0	N	N	T2	N1	IIB	2	pCR	RCB-0/I	4.94456	0	Taxol	N	N	SET-Low	Rx Insensitive	High	Basal	pCR	RCB-II/III	2
GSM615774	LBJ046	59	1	N	N	T4	N2	IIIB	2	RD	RCB-III	0.492813	1	Taxol	N	P	SET-Low	Rx Insensitive	High	Her2	pCR	RCB-II/III	2
GSM615775	LBJ047	46	1	P	N	T2	N0	IIA	3	pCR	RCB-0/I	5.02122	0	Taxol	P	P	SET-Low	Rx Insensitive	High	Her2	RD	RCB-II/III	3
GSM615776	LBJ053	45	0	N	N	T3	N2	IIIA	3	RD	RCB-II	1.05407	1	Taxotere	N	N	SET-Low	Rx Insensitive	High	Basal	pCR	RCB-II/III	2
GSM615777	LBJ054	35	1	P	N	T1	N1	IIA	2	RD	RCB-II	4.02464	0	Taxol	P	N	SET-Low	Rx Insensitive	Low	LumA	RD	RCB-II/III	2
GSM615778	LBJ070	38	1	P	N	T3	N0	IIB	3	RD	RCB-II	4.0219	0	Taxol	P	N	SET-Low	Rx Sensitive	High	Her2	RD	RCB-0/I	3
GSM615779	LBJ071	56	1	P	N	T2	N0	IIA	2	pCR	RCB-0/I	4.00274	0	Taxol	N	N	SET-Low	Rx Insensitive	High	Normal	RD	RCB-II/III	2
GSM615780	LBJ082	39	0	N	N	T3	N1	IIIA	3	pCR	RCB-0/I	3.36756	0	Taxol	N	N	SET-Low	Rx Insensitive	Low	Normal	RD	RCB-II/III	1
GSM615781	LBJ103	63	1	P	N	T3	N0	IIB	2	RD	RCB-II	3.08556	0	Taxol	P	N	SET-Low	Rx Insensitive	High	LumB	RD	RCB-II/III	2
GSM615782	LBJ105	59	1	N	N	T3	N2	IIIA	3	pCR	RCB-0/I	1.87269	0	Taxol	N	N	SET-Low	Rx Insensitive	Low	Normal	RD	RCB-II/III	1
GSM615783	LBJ131	47	1	N	N	T4	N0	IIIA	2	RD	NA	1.95483	0	Taxol	P	N	SET-Low	Rx Insensitive	High	Normal	RD	RCB-II/III	2
GSM615784	LBJ143	63	0	N	N	T2	N1	IIB	3	RD	RCB-II	1.77413	0	Taxol	P	N	SET-Low	Rx Insensitive	Low	Normal	RD	RCB-II/III	1
GSM615785	LBJ158	51	0	N	N	T4	N2	IIIB	2	RD	RCB-III	0.783025	1	Taxol	N	P	SET-Low	Rx Insensitive	High	Her2	RD	RCB-II/III	3
GSM615786	LBJ170	55	1	P	N	T4	N1	IIIB	3	RD	RCB-0/I	1.60438	0	Taxol	N	N	SET-Low	Rx Insensitive	High	Basal	pCR	RCB-0/I	3
GSM615787	LBJ171	46	0	N	N	T3	N1	IIIA	3	RD	RCB-III	0.722793	1	Taxol	N	N	SET-Low	Rx Insensitive	High	Basal	pCR	RCB-0/I	3
GSM615788	PERU02	71	1	P	N	T4	N1	IIIA	3	RD	RCB-II	4.17796	0	Taxol	P	N	SET-Low	Rx Insensitive	High	LumB	RD	RCB-0/I	3
GSM615789	PERU05	38	1	P	N	T2	N1	IIB	2	RD	RCB-II	4.75291	0	Taxol	P	N	SET-Low	Rx Insensitive	High	LumB	RD	RCB-0/I	3
GSM615790	PERU06	72	1	P	N	T3	N1	IIIB	NA	NA	NA	0.511978	0	Taxol	P	N	SET-Low	Rx Insensitive	High	LumB	RD	RCB-II/III	2
GSM615791	PERU16-18	46	1	P	N	T4	N1	IIIB	NA	RD	RCB-III	4.1232	0	Taxol	P	N	SET-Low	Rx Insensitive	Low	LumA	RD	RCB-0/I	1
GSM615792	PERU21	36	1	P	N	T3	N0	IIIA	NA	RD	RCB-III	3.90965	0	Taxol	P	N	SET-Low	Rx Sensitive	High	LumB	RD	RCB-0/I	2
GSM615793	PERU23	53	0	N	N	T4	N0	IIIB	NA	pCR	RCB-0/I	2.97878	0	Taxol	N	N	SET-Low	Rx Insensitive	High	Her2	pCR	RCB-II/III	3
GSM615794	PERU26	66	1	P	N	T2	N2	IIIB	2	RD	RCB-III	3.35387	1	Taxol	N	N	SET-Low	Rx Insensitive	Low	Basal	pCR	RCB-II/III	1
GSM615795	PERU28	39	1	P	N	T2	N1	IIIB	2	RD	RCB-III	0.818617	1	Taxol	P	N	SET-Low	Rx Insensitive	Low	LumB	RD	RCB-II/III	2
GSM615796	PERU37	48	1	N	N	T4	N2	IIIB	2	RD	RCB-III	2.9076	1	Taxol	P	P	SET-Low	Rx Insensitive	High	Her2	RD	RCB-0/I	2
GSM615797	PERU38	52	1	P	N	T4	N1	IIIB	2	RD	RCB-III	3.47981	0	Taxol	P	P	SET-Low	Rx Sensitive	High	LumA	RD	RCB-0/I	2
GSM615798	PERU40	40	1	P	N	T3	N1	IIIA	3	pCR	RCB-0/I	3.40862	0	Taxol	N	N	SET-Low	Rx Insensitive	High	Basal	pCR	RCB-II/III	3
GSM615799	PERU42	42	1	P	N	T4	N2	IIIB	NA	RD	NA	3.47981	0	Taxol	P	N	SET-Low	Rx Insensitive	High	LumA	RD	RCB-II/III	2
GSM615800	PERU44	40	0	N	N	T4	N0	IIIB	3	RD	RCB-III	0.876112	1	Taxol	N	N	SET-Low	Rx Sensitive	High	Basal	pCR	RCB-0/I	2
GSM615801	PERU48	59	0	N	N	T4	N3	IIIC	2	RD	RCB-III	2.6694	1	Taxol	N	N	SET-Low	Rx Insensitive	High	Basal	pCR	RCB-II/III	2
GSM615802	PERU50	44	1	P	N	T2	N2	IIIA	NA	pCR	RCB-0/I	3.31006	0	Taxol	P	N	SET-Low	Rx Insensitive	High	LumB	RD	RCB-II/III	2
GSM615803	PERU52	58	0	N	N	T4	N1	IIIB	NA	pCR	RCB-0/I	3.24709	0	Taxol	N	P	SET-Low	Rx Sensitive	High	Her2	pCR	RCB-0/I	3
GSM615804	PERU53	35	0	N	N	T3	N1	IIIA	3	RD	RCB-II	3.12663	0	Taxol	N	N	SET-Low	Rx Insensitive	Low	Basal	pCR	RCB-0/I	1
GSM615805	PERU54	63	0	N	N	T2	N1	IIIB	NA	RD	NA	0.824093	1	Taxol	N	P	SET-Low	Rx Insensitive	High	Her2	pCR	RCB-II/III	2
GSM615806	PERU56	44	0	N	N	T4	N2	IIIB	NA	RD	RCB-III	0.531143	1	Taxol	N	N	SET-Low	Rx Insensitive	Low	Basal	pCR	RCB-II/III	1
GSM615807	PERU57	41	1	P	N	T2	N1	IIIB	1	RD	RCB-III	3.90965	0	Taxol	P	N	SET-Int	Rx Sensitive	Low	LumA	RD	RCB-II/III	2
GSM615808	PERU61	69	1	P	N	T4	N1	IIIB	3	RD	RCB-II	3.13758	0	Taxol	P	N	SET-Low	Rx Insensitive	Low	LumB	RD	RCB-II/III	1
GSM615809	PERU69	53	1	N	N	T4	N2	IIIB	2	RD	RCB-III	3.18138	0	Taxol	P	N	SET-Low	Rx Insensitive	High	LumB	RD	RCB-II/III	2
GSM615810	PERU72	37	1	P	N	T4	N2	IIIB	3	RD	RCB-III	2.13552	1	Taxol	P	N	SET-Low	Rx Insensitive	High	LumA	RD	RCB-0/I	2
GSM615811	PERU73	61	1	P	N	T3	N2	IIIA	3	RD	RCB-III	3.41958	0	Taxol	P	N	SET-Low	Rx Insensitive	Low	LumA	RD	RCB-0/I	1
GSM615812	PERU76	51	0	N	N	T4	N2	IIIB	NA	RD	RCB-III	2.17933	1	Taxol	N	N	SET-Low	Rx Insensitive	High	Her2	pCR	RCB-II/III	3
GSM615813	Spain04	68	0	N	N	T3	N0	IIB	3	RD	RCB-II	3.70157	0	Taxol	N	N	SET-Low	Rx Insensitive	High	Basal	pCR	RCB-0/I	2
GSM615814	Spain06	67	1	P	N	T2	N0	IIA	2	RD	RCB-II	3.66872	0	Taxol	P	N	SET-Low	Rx Insensitive	Low	LumB	RD	RCB-II/III	1
GSM615815	Spain07	37	1	P	N	T2	N0	IIA	2	RD	RCB-II	3.81383	0	Taxol	N	N	SET-Low	Rx Insensitive	Low	Basal	RD	RCB-0/I	1
GSM615816	Spain12	60	1	P	N	T2	N0	IIA	1	RD	RCB-II	3.38125	0	Taxol	P	N	SET-Low	Rx Insensitive	Low	LumA	RD	RCB-II/III	1
GSM615817	Spain13	42	1	P	N	T3	N0	IIB	1	RD	RCB-II	3.63039	0	Taxol	P	N	SET-Int	Rx Sensitive	Low	Normal	RD	RCB-II/III	1
GSM615818	Spain27	61	1	P	N	T2	N0	IIA	2	RD	NA	2.93224	0	Taxol	P	N	SET-Low	Rx Insensitive	Low	LumA	RD	RCB-II/III	1
GSM615819	Spain30	39	1	N	N	T2	N2	IIIA	2	RD	NA	3.00616	0	Taxol	P	N	SET-Low	Rx Insensitive	Low	LumA	RD	RCB-II/III	1
GSM615820	Spain32	42	1	P	N	T3	N1	IIIA	2	RD	RCB-II	1.21287	1	Taxol	P	N	SET-Low	Rx Insensitive	Low	LumA	RD	RCB-II/III	1
GSM615821	Spain41	64	1	P	N	T3	N1	IIIA	3	RD	RCB-II	2.76523	1	Taxol	P	N	SET-Low	Rx Insensitive	High	LumB	RD	RCB-II/III	2
GSM615822	Spain45	56	1	N	N	T4	N1	IIIB	NA	pCR	RCB-0/I	2.74333	0	Taxol	P	N	SET-Low	Rx Insensitive	High	Her2	RD	RCB-0/I	2
GSM615823	Spain46	45	0	N	N	T3	N1	IIIA	3	RD	RCB-III	2.29979	1	Taxol	P	N	SET-Int	Rx Sensitive	High	Her2	RD	RCB-II/III	3
GSM615824	Spain48	46	0	N	N	T2	N0	IIA	3	pCR	RCB-0/I	3.17591	0	Taxol	P	N	SET-Low	Rx Insensitive	Low	Normal	RD	RCB-II/III	1
GSM615825	Spain49	42	1	P	N	T2	N1	IIB	3	RD	RCB-III	2.45038	0	Taxol	P	N	SET-Low	Rx Sensitive	High	LumA	RD	RCB-0/I	3
GSM615826	Spain51	44	0	P	N	T3	N1	IIIA	1	RD	RCB-II	3.18138	0	Taxol	P	N	SET-Int	Rx Sensitive	Low	LumA	RD	RCB-II/III	2
GSM615827	Spain53	71	0	N	N	T2	N1	IIB	3	RD	RCB-II	3.19507	0	Taxol	N	N	SET-Low	Rx Insensitive	Low	Normal	pCR	RCB-II/III	1
GSM615828	Spain57	45	0	N	N	T2	N0	IIA	1	RD	RCB-II	3.08282	0	Taxol	P	N	SET-Low	Rx Insensitive	High	LumA	RD	RCB-II/III	1

## Sheet: GSE32646
ID_REF	age	clinical_Tstage	LN_status	ClinicalStage	grade	ER	PR	HER2	pCR	MNAI (1=low; 2= intermediate; and 3=high)
GSM809184	46	3	1	3	3	1	0	0	0	2
GSM809185	56	3	1	3	3	0	0	0	1	3
GSM809186	67	3	1	3	2	0	0	0	0	1
GSM809187	56	3	1	3	2	1	1	1	0	3
GSM809188	40	2	1	2	2	1	1	0	0	1
GSM809189	57	3	1	3	2	1	0	0	0	1
GSM809190	48	4	1	3	2	1	0	1	0	2
GSM809191	49	2	0	2	1	1	1	0	0	1
GSM809192	55	2	0	2	2	1	0	1	1	2
GSM809193	45	3	0	2	2	1	0	1	0	1
GSM809194	36	2	1	2	2	1	1	0	1	2
GSM809195	58	2	0	2	2	1	1	0	0	2
GSM809196	33	3	1	3	2	1	1	0	0	1
GSM809197	44	4	1	3	1	1	1	0	0	1
GSM809198	51	2	1	2	2	1	1	0	0	2
GSM809199	46	3	1	3	2	1	0	1	0	2
GSM809200	48	2	1	2	2	0	0	1	0	3
GSM809201	46	2	1	2	2	1	0	0	0	3
GSM809202	65	2	1	2	2	0	0	1	1	2
GSM809203	52	2	1	2	2	0	0	1	1	3
GSM809204	30	2	0	2	2	0	0	0	0	3
GSM809205	40	2	0	2	2	1	1	0	0	2
GSM809206	35	2	1	2	2	1	0	0	0	1
GSM809207	59	2	1	2	1	1	1	1	0	1
GSM809208	50	2	1	2	2	0	0	0	0	1
GSM809209	43	3	1	3	3	0	0	0	0	3
GSM809210	49	2	1	2	2	1	1	0	0	2
GSM809211	65	2	1	2	3	0	0	1	0	3
GSM809212	31	2	1	2	2	1	0	1	0	3
GSM809213	46	2	1	2	1	1	1	0	1	2
GSM809214	42	2	1	2	2	0	0	0	0	1
GSM809215	33	2	0	2	2	1	1	0	0	3
GSM809216	56	2	1	2	2	1	1	0	0	1
GSM809217	56	2	1	2	2	1	0	0	0	2
GSM809218	43	2	0	2	2	1	1	0	0	1
GSM809219	60	2	1	2	2	1	1	0	0	2
GSM809220	58	2	1	2	1	0	0	0	0	2
GSM809221	48	2	1	2	3	0	0	1	0	1
GSM809222	72	2	0	2	2	1	0	0	0	2
GSM809223	52	4	1	3	3	1	0	0	0	3
GSM809224	63	2	0	2	2	0	0	0	0	3
GSM809225	61	2	1	2	3	0	0	0	1	3
GSM809226	62	2	1	2	2	0	0	1	1	2
GSM809227	49	2	1	2	2	0	0	0	0	3
GSM809228	59	2	0	2	2	1	1	0	0	2
GSM809229	53	2	1	2	2	1	1	0	1	3
GSM809230	42	2	0	2	2	0	0	0	0	1
GSM809231	28	2	1	2	2	0	0	0	1	3
GSM809232	68	2	1	2	2	0	0	0	1	2
GSM809233	47	2	1	2	2	1	0	0	0	3
GSM809234	57	3	1	3	2	1	0	0	0	2
GSM809235	57	2	1	2	3	1	1	0	0	1
GSM809236	47	2	1	2	2	0	0	1	1	3
GSM809237	63	2	1	2	3	0	0	0	1	3
GSM809238	56	2	1	2	2	0	0	1	1	3
GSM809239	68	2	1	2	2	0	0	0	0	3
GSM809240	45	3	0	2	2	1	1	0	0	1
GSM809241	27	2	0	2	2	1	1	0	0	2
GSM809242	58	2	0	2	2	1	0	0	0	1
GSM809243	37	3	0	2	2	1	0	1	0	2
GSM809244	39	3	1	3	1	1	0	0	0	1
GSM809245	44	2	1	2	2	0	0	1	0	2
GSM809246	50	2	0	2	2	0	0	1	1	3
GSM809247	54	4	1	3	3	0	0	0	0	2
GSM809248	36	2	1	2	2	0	0	0	1	1
GSM809249	54	3	1	3	2	1	1	1	0	3
GSM809250	36	3	0	2	2	1	1	0	0	2
GSM809251	61	2	1	2	2	0	0	0	0	1
GSM809252	43	2	0	2	3	1	1	1	0	2
GSM809253	54	2	0	2	1	1	1	0	1	2
GSM809254	47	2	1	2	2	1	1	0	0	1
GSM809255	62	2	1	2	3	0	0	0	0	1
GSM809256	50	2	1	2	3	0	0	1	1	3
GSM809257	48	2	1	2	1	1	1	0	0	1
GSM809258	59	2	0	2	2	1	1	1	0	1
GSM809259	48	2	0	2	1	1	1	0	0	1
GSM809260	48	2	0	2	1	1	1	0	0	1
GSM809261	70	2	1	2	2	1	0	0	0	3
GSM809262	48	1	1	2	2	1	1	0	0	1
GSM809263	49	1	1	2	2	1	1	0	0	1
GSM809264	57	2	1	2	2	0	0	1	0	1
GSM809265	54	2	1	2	2	1	0	0	0	2
GSM809266	70	2	1	2	2	0	0	0	1	2
GSM809267	51	2	1	2	3	0	0	1	0	3
GSM809268	63	2	1	2	1	1	1	0	0	2
GSM809269	42	2	1	2	2	1	1	0	0	3
GSM809270	66	2	1	2	1	1	0	1	0	2
GSM809271	61	2	1	2	2	1	0	1	1	2
GSM809272	49	3	1	3	2	0	0	1	1	2
GSM809273	63	3	1	3	3	0	0	0	0	3
GSM809274	53	1	1	2	3	0	0	0	1	3
GSM809275	73	2	1	2	2	1	1	0	0	1
GSM809276	55	4	1	3	2	0	0	1	0	3
GSM809277	36	2	0	2	3	0	0	0	0	3
GSM809278	63	2	1	2	2	0	0	0	0	2
GSM809279	48	3	0	2	2	1	1	0	0	3
GSM809280	60	2	1	2	3	0	0	0	1	3
GSM809281	60	2	0	2	3	0	0	1	0	1
GSM809282	39	2	1	2	2	0	0	1	0	3
GSM809283	56	2	1	2	2	1	1	0	0	1
GSM809284	40	2	1	2	2	1	1	0	0	3
GSM809285	68	2	1	2	2	1	0	0	0	2
GSM809286	49	2	0	2	1	1	1	0	0	2
GSM809287	55	2	0	2	2	1	0	0	0	3
GSM809288	45	2	1	2	2	1	1	0	0	1
GSM809289	48	2	0	2	3	1	1	1	1	3
GSM809290	44	1	1	2	1	1	1	1	0	1
GSM809291	37	2	0	2	2	1	0	1	0	2
GSM809292	47	2	0	2	2	1	1	0	0	1
GSM809293	56	2	1	2	1	1	1	0	0	1
GSM809294	61	2	1	2	2	0	0	1	1	3
GSM809295	68	2	1	2	3	0	0	0	1	2
GSM809296	42	2	1	2	1	1	1	0	0	1
GSM809297	68	2	0	2	2	1	0	0	0	2
GSM809298	61	1	1	2	2	1	0	0	1	2

## Sheet: GSE41998
ID_REF	age	response	size	ER	PR	HER2	treatment	pCR	MNAI (1=low; 2= intermediate; and 3=high)
GSM1030079	41	progressive disease	2 - 5 cm	0	0	1	none		2
GSM1030080	72	0	not reported	1	0	0	none		2
GSM1030081	72	0	not reported	1	0	0	none		1
GSM1030082	72	0	not reported	1	0	0	none		1
GSM1030083	28	progressive disease	> 5 cm	0	0	0	none		3
GSM1030084	34	stable disease	> 5 cm	0	0	0	none		3
GSM1030085	34	partial response	> 5 cm	0	1	0	Ixabepilone	0	3
GSM1030086	50	partial response	2 - 5 cm	0	1	0	Ixabepilone	0	3
GSM1030087	45	partial response	> 5 cm	0	1	0	Ixabepilone	1	3
GSM1030088	49	complete response	2 - 5 cm	0	0	1	Ixabepilone	1	2
GSM1030089	52	partial response	2 - 5 cm	1	0	0	Ixabepilone	0	3
GSM1030090	31	partial response	2 - 5 cm	1	0	0	Ixabepilone	0	3
GSM1030091	52	partial response	2 - 5 cm	0	0	1	Ixabepilone	0	2
GSM1030092	56	complete response	> 5 cm	0	0	1	Ixabepilone	0	2
GSM1030093	40	stable disease	> 5 cm	0	0	1	Ixabepilone	1	2
GSM1030094	27	partial response	> 5 cm	0	0	1	Ixabepilone	0	3
GSM1030095	56	partial response	> 5 cm	0	0	1	Ixabepilone	1	2
GSM1030096	65	partial response	2 - 5 cm	0	0	1	Ixabepilone	0	2
GSM1030097	61	partial response	2 - 5 cm	0	0	1	Ixabepilone	1	2
GSM1030098	40	stable disease	2 - 5 cm	1	1	0	Ixabepilone	0	1
GSM1030099	67	complete response	2 - 5 cm	1	1	0	Ixabepilone	0	1
GSM1030100	45	complete response	2 - 5 cm	1	0	0	Ixabepilone	0	1
GSM1030101	48	partial response	2 - 5 cm	1	1	0	Ixabepilone	0	1
GSM1030102	46	partial response	2 - 5 cm	1	1	1	Ixabepilone	0	2
GSM1030103	41	partial response	2 - 5 cm	1	1	0	Ixabepilone	0	1
GSM1030104	60	partial response	> 5 cm	0	0	1	Ixabepilone	0	1
GSM1030105	47	partial response	2 - 5 cm	1	1	0	Ixabepilone	0	1
GSM1030106	65	partial response	> 5 cm	1	1	0	Ixabepilone	0	1
GSM1030107	51	stable disease	> 5 cm	1	1	0	Ixabepilone	0	1
GSM1030108	50	stable disease	2 - 5 cm	1	1	0	Ixabepilone	0	1
GSM1030109	45	complete response	2 - 5 cm	1	1	0	Ixabepilone	1	1
GSM1030110	48	partial response	2 - 5 cm	1	1	0	Ixabepilone	0	1
GSM1030111	47	stable disease	2 - 5 cm	1	1	0	Ixabepilone	1	1
GSM1030112	66	stable disease	2 - 5 cm	1	1	0	Ixabepilone	0	1
GSM1030113	42	partial response	2 - 5 cm	1	1	0	Ixabepilone	0	1
GSM1030114	46	partial response	2 - 5 cm	1	1	0	Ixabepilone	1	1
GSM1030115	56	partial response	2 - 5 cm	1	0	0	Ixabepilone	0	1
GSM1030116	59	partial response	2 - 5 cm	1	1	1	Ixabepilone	0	1
GSM1030117	41	stable disease	> 5 cm	1	1	0	Ixabepilone	0	1
GSM1030118	44	partial response	< 2 cm	1	1	0	Ixabepilone	1	2
GSM1030119	47	partial response	> 5 cm	1	1	0	Ixabepilone	0	3
GSM1030120	37	stable disease	> 5 cm	1	1	0	Ixabepilone	0	2
GSM1030121	48	partial response	> 5 cm	1	1	0	Ixabepilone	0	1
GSM1030122	54	complete response	> 5 cm	1	1	0	Ixabepilone	0	1
GSM1030123	55	partial response	2 - 5 cm	1	1	0	Ixabepilone	0	1
GSM1030124	54	stable disease	2 - 5 cm	1	1	0	Ixabepilone	0	1
GSM1030125	50	stable disease	> 5 cm	1	0	0	Ixabepilone	0	2
GSM1030126	56	complete response	> 5 cm	1	1	1	Ixabepilone	1	2
GSM1030127	40	partial response	2 - 5 cm	1	1	0	none	0	2
GSM1030128	47	partial response	2 - 5 cm	1	1	0	Ixabepilone	0	2
GSM1030129	42	stable disease	2 - 5 cm	1	1	1	Ixabepilone	0	2
GSM1030130	40	stable disease	2 - 5 cm	1	1	0	Ixabepilone	0	2
GSM1030131	68	partial response	2 - 5 cm	1	1	0	Ixabepilone	0	2
GSM1030132	68	partial response	2 - 5 cm	1	1	0	Ixabepilone	0	2
GSM1030133	29	stable disease	2 - 5 cm	1	1	0	Ixabepilone	0	1
GSM1030134	60	stable disease	> 5 cm	1	1	0	Ixabepilone	0	2
GSM1030135	56	stable disease	2 - 5 cm	1	1	0	Ixabepilone	0	2
GSM1030136	67	partial response	> 5 cm	1	1	1	Ixabepilone	0	1
GSM1030137	46	stable disease	2 - 5 cm	1	1	0	Ixabepilone	0	1
GSM1030138	54	partial response	2 - 5 cm	1	1	0	Ixabepilone	0	1
GSM1030139	79	partial response	> 5 cm	1	0	0	Ixabepilone	0	1
GSM1030140	47	complete response	2 - 5 cm	1	1	0	Ixabepilone	1	2
GSM1030141	46	partial response	> 5 cm	1	0	0	Ixabepilone	0	3
GSM1030142	46	unable to determine	2 - 5 cm	1	1	0	Ixabepilone	0	2
GSM1030143	43	stable disease	2 - 5 cm	0	1	1	Ixabepilone	0	1
GSM1030144	48	partial response	2 - 5 cm	1	UNKNOWN	0	Ixabepilone	0	1
GSM1030145	44	complete response	2 - 5 cm	1	0	0	Ixabepilone	0	1
GSM1030146	56	complete response	> 5 cm	1	1	0	Ixabepilone	0	3
GSM1030147	63	partial response	2 - 5 cm	1	0	0	Ixabepilone	0	2
GSM1030148	41	stable disease	2 - 5 cm	1	1	0	Ixabepilone	0	1
GSM1030149	68	partial response	2 - 5 cm	1	1	0	Ixabepilone	0	1
GSM1030150	47	partial response	> 5 cm	1	1	0	Ixabepilone	0	1
GSM1030151	70	partial response	2 - 5 cm	1	1	0	Ixabepilone	0	1
GSM1030152	48	partial response	2 - 5 cm	1	1	0	Ixabepilone	0	1
GSM1030153	56	partial response	> 5 cm	1	0	1	Ixabepilone	0	1
GSM1030154	70	stable disease	2 - 5 cm	1	0	0	Ixabepilone	0	1
GSM1030155	62	partial response	> 5 cm	1	1	0	Ixabepilone	0	1
GSM1030156	31	partial response	2 - 5 cm	0	0	0	Ixabepilone	1	3
GSM1030157	59	partial response	2 - 5 cm	0	0	0	Ixabepilone	0	2
GSM1030158	40	partial response	> 5 cm	0	0	0	Ixabepilone	0	3
GSM1030159	62	partial response	2 - 5 cm	0	0	0	Ixabepilone	0	3
GSM1030160	45	partial response	2 - 5 cm	0	0	0	Ixabepilone	1	2
GSM1030161	57	progressive disease	2 - 5 cm	0	0	0	Ixabepilone	0	3
GSM1030162	54	partial response	> 5 cm	0	0	0	Ixabepilone	0	3
GSM1030163	50	partial response	> 5 cm	0	0	0	Ixabepilone	0	3
GSM1030164	44	partial response	2 - 5 cm	0	0	0	Ixabepilone	0	3
GSM1030165	52	stable disease	2 - 5 cm	0	0	0	Ixabepilone	0	1
GSM1030166	54	partial response	> 5 cm	0	0	0	Ixabepilone	0	3
GSM1030167	39	partial response	> 5 cm	0	0	0	Ixabepilone	1	3
GSM1030168	43	partial response	2 - 5 cm	0	0	0	Ixabepilone	0	2
GSM1030169	47	complete response	2 - 5 cm	0	0	0	Ixabepilone	1	3
GSM1030170	65	partial response	2 - 5 cm	0	0	0	Ixabepilone	0	2
GSM1030171	49	partial response	> 5 cm	0	0	0	Ixabepilone	0	3
GSM1030172	32	complete response	2 - 5 cm	0	0	0	Ixabepilone	0	3
GSM1030173	46	partial response	> 5 cm	0	0	0	Ixabepilone	1	3
GSM1030174	35	partial response	> 5 cm	0	0	0	Ixabepilone	1	2
GSM1030175	48	partial response	2 - 5 cm	0	0	0	Ixabepilone	0	3
GSM1030176	61	partial response	2 - 5 cm	0	0	0	Ixabepilone	0	2
GSM1030177	32	complete response	> 5 cm	0	0	0	Ixabepilone	1	3
GSM1030178	30	stable disease	> 5 cm	0	0	0	Ixabepilone	0	3
GSM1030179	49	partial response	> 5 cm	0	0	0	Ixabepilone	0	2
GSM1030180	36	partial response	> 5 cm	0	0	0	Ixabepilone	1	3
GSM1030181	61	stable disease	2 - 5 cm	0	0	0	Ixabepilone	0	2
GSM1030182	38	partial response	> 5 cm	0	0	0	Ixabepilone	0	3
GSM1030183	40	complete response	> 5 cm	0	0	0	Ixabepilone	0	3
GSM1030184	62	stable disease	> 5 cm	0	0	0	Ixabepilone	0	2
GSM1030185	56	partial response	2 - 5 cm	0	0	0	Ixabepilone	1	3
GSM1030186	47	complete response	2 - 5 cm	0	0	0	Ixabepilone	1	3
GSM1030187	29	partial response	2 - 5 cm	0	0	0	Ixabepilone	0	2
GSM1030188	35	partial response	> 5 cm	0	0	0	Ixabepilone	1	2
GSM1030189	59	partial response	2 - 5 cm	0	0	0	Ixabepilone	1	1
GSM1030190	43	partial response	> 5 cm	0	0	0	Ixabepilone	1	2
GSM1030191	43	partial response	> 5 cm	0	0	0	Ixabepilone	1	3
GSM1030192	53	partial response	2 - 5 cm	0	0	0	none	0	3
GSM1030193	53	partial response	2 - 5 cm	0	0	0	none	0	3
GSM1030194	53	partial response	2 - 5 cm	0	0	0	none	0	3
GSM1030195	63	partial response	2 - 5 cm	0	0	0	Ixabepilone	0	2
GSM1030196	42	partial response	> 5 cm	0	0	0	Ixabepilone	1	2
GSM1030197	58	stable disease	2 - 5 cm	0	0	0	Ixabepilone	0	2
GSM1030198	50	stable disease	2 - 5 cm	0	0	0	none	0	1
GSM1030199	41	unable to determine	> 5 cm	0	0	0	Ixabepilone	0	3
GSM1030200	45	complete response	> 5 cm	0	0	0	Ixabepilone	0	3
GSM1030201	43	partial response	2 - 5 cm	0	0	0	Ixabepilone	0	3
GSM1030202	63	partial response	> 5 cm	0	0	0	Ixabepilone	0	2
GSM1030203	35	partial response	2 - 5 cm	0	0	0	Ixabepilone	0	1
GSM1030204	49	complete response	2 - 5 cm	0	0	0	Ixabepilone	1	3
GSM1030205	31	partial response	2 - 5 cm	0	0	0	Ixabepilone	0	3
GSM1030206	60	partial response	2 - 5 cm	0	0	0	Ixabepilone	0	2
GSM1030207	66	partial response	2 - 5 cm	0	0	0	Ixabepilone	1	2
GSM1030208	51	stable disease	2 - 5 cm	0	0	0	Ixabepilone	0	3
GSM1030209	36	partial response	2 - 5 cm	0	0	0	Ixabepilone	0	3
GSM1030210	62	partial response	> 5 cm	0	0	0	Ixabepilone	0	3
GSM1030211	55	stable disease	2 - 5 cm	0	0	0	Ixabepilone	0	3
GSM1030212	40	complete response	2 - 5 cm	0	0	0	Ixabepilone	1	2
GSM1030213	55	partial response	2 - 5 cm	0	0	0	Ixabepilone	1	2
GSM1030214	67	stable disease	2 - 5 cm	0	0	0	Ixabepilone	0	1
GSM1030215	25	partial response	2 - 5 cm	0	0	0	Ixabepilone	0	2
GSM1030216	63	stable disease	2 - 5 cm	0	0	0	Ixabepilone	0	1
GSM1030217	43	partial response	> 5 cm	0	0	0	Ixabepilone	0	1
GSM1030218	72	partial response	2 - 5 cm	0	0	0	Ixabepilone	0	1
GSM1030219	38	complete response	> 5 cm	0	0	0	Ixabepilone	1	1
GSM1030220	42	stable disease	> 5 cm	0	0	0	Ixabepilone	0	3
GSM1030221	37	complete response	> 5 cm	0	0	0	Ixabepilone	1	1
GSM1030222	56	partial response	2 - 5 cm	0	0	0	Ixabepilone	0	1
GSM1030223	44	complete response	2 - 5 cm	0	0	0	Ixabepilone	0	1
GSM1030224	36	complete response	> 5 cm	0	0	0	Ixabepilone	1	1
GSM1030225	43	partial response	> 5 cm	0	0	0	Ixabepilone	1	1
GSM1030226	35	partial response	2 - 5 cm	0	0	0	Ixabepilone	1	1
GSM1030227	58	stable disease	2 - 5 cm	0	0	0	Ixabepilone	0	1
GSM1030228	28	partial response	> 5 cm	0	1	0	Paclitaxel	1	3
GSM1030229	40	partial response	2 - 5 cm	0	1	0	Paclitaxel	0	3
GSM1030230	56	partial response	2 - 5 cm	0	1	0	Paclitaxel	0	3
GSM1030231	45	stable disease	> 5 cm	0	0	1	Paclitaxel	0	1
GSM1030232	39	stable disease	2 - 5 cm	0	0	1	Paclitaxel	0	2
GSM1030233	57	partial response	2 - 5 cm	1	0	0	Paclitaxel	0	3
GSM1030234	67	partial response	2 - 5 cm	1	1	0	Paclitaxel	0	1
GSM1030235	73	partial response	> 5 cm	1	1	1	Paclitaxel	0	2
GSM1030236	33	partial response	2 - 5 cm	0	0	1	Paclitaxel	0	2
GSM1030237	53	stable disease	2 - 5 cm	0	0	1	Paclitaxel	0	2
GSM1030238	55	partial response	2 - 5 cm	0	1	1	Paclitaxel	0	2
GSM1030239	56	stable disease	2 - 5 cm	0	0	1	Paclitaxel	0	2
GSM1030240	63	complete response	> 5 cm	1	1	0	Paclitaxel	0	1
GSM1030241	33	partial response	2 - 5 cm	0	1	0	Paclitaxel	0	1
GSM1030242	33	partial response	2 - 5 cm	0	1	0	Paclitaxel	0	1
GSM1030243	33	partial response	2 - 5 cm	0	1	0	Paclitaxel	0	1
GSM1030244	60	stable disease	2 - 5 cm	1	1	1	Paclitaxel	0	1
GSM1030245	55	stable disease	> 5 cm	1	1	0	Paclitaxel	0	1
GSM1030246	42	stable disease	< 2 cm	1	1	0	Paclitaxel	1	1
GSM1030247	41	complete response	2 - 5 cm	1	1	0	Paclitaxel	0	1
GSM1030248	55	partial response	2 - 5 cm	0	1	1	Paclitaxel	0	1
GSM1030249	44	partial response	2 - 5 cm	1	1	0	Paclitaxel	0	1
GSM1030250	54	partial response	> 5 cm	1	0	0	Paclitaxel	0	1
GSM1030251	39	partial response	2 - 5 cm	1	1	0	Paclitaxel	0	1
GSM1030252	43	stable disease	2 - 5 cm	1	1	0	Paclitaxel	0	1
GSM1030253	41	partial response	2 - 5 cm	1	1	0	Paclitaxel	0	1
GSM1030254	45	stable disease	2 - 5 cm	1	1	0	Paclitaxel	0	1
GSM1030255	57	stable disease	2 - 5 cm	1	0	0	Paclitaxel	0	1
GSM1030256	55	stable disease	2 - 5 cm	1	1	0	Paclitaxel	0	1
GSM1030257	45	complete response	> 5 cm	1	1	0	Paclitaxel	0	1
GSM1030258	58	stable disease	2 - 5 cm	1	1	0	Paclitaxel	0	1
GSM1030259	39	stable disease	> 5 cm	0	1	0	Paclitaxel	0	2
GSM1030260	50	partial response	2 - 5 cm	1	1	0	Paclitaxel	1	2
GSM1030261	58	partial response	> 5 cm	0	1	0	Paclitaxel	0	2
GSM1030262	39	partial response	2 - 5 cm	0	1	1	Paclitaxel	0	2
GSM1030263	56	partial response	2 - 5 cm	1	1	0	Paclitaxel	0	3
GSM1030264	48	partial response	> 5 cm	1	1	0	Paclitaxel	0	2
GSM1030265	46	partial response	2 - 5 cm	1	1	0	Paclitaxel	0	2
GSM1030266	43	partial response	2 - 5 cm	1	1	0	Paclitaxel	0	2
GSM1030267	42	partial response	2 - 5 cm	1	1	0	Paclitaxel	0	2
GSM1030268	36	stable disease	2 - 5 cm	1	1	0	Paclitaxel	0	2
GSM1030269	44	stable disease	2 - 5 cm	1	0	0	Paclitaxel	0	3
GSM1030270	58	partial response	2 - 5 cm	1	0	0	Paclitaxel	0	2
GSM1030271	59	complete response	> 5 cm	1	1	0	Paclitaxel	1	2
GSM1030272	57	partial response	2 - 5 cm	1	0	0	Paclitaxel	1	2
GSM1030273	38	partial response	2 - 5 cm	1	1	0	Paclitaxel	0	2
GSM1030274	43	partial response	2 - 5 cm	1	1	0	Paclitaxel	0	2
GSM1030275	58	partial response	2 - 5 cm	1	1	0	Paclitaxel	0	2
GSM1030276	34	partial response	> 5 cm	1	1	0	Paclitaxel	0	2
GSM1030277	65	complete response	2 - 5 cm	1	1	0	Paclitaxel	0	3
GSM1030278	50	partial response	2 - 5 cm	1	1	0	Paclitaxel	0	2
GSM1030279	40	partial response	2 - 5 cm	1	0	0	Paclitaxel	0	1
GSM1030280	70	partial response	2 - 5 cm	1	1	0	Paclitaxel	0	2
GSM1030281	50	partial response	2 - 5 cm	1	1	0	Paclitaxel	0	2
GSM1030282	60	partial response	2 - 5 cm	1	1	0	Paclitaxel	0	2
GSM1030283	74	stable disease	> 5 cm	1	1	0	Paclitaxel	0	1
GSM1030284	39	stable disease	2 - 5 cm	1	0	0	Paclitaxel	0	2
GSM1030285	64	unable to determine	> 5 cm	1	1	0	Paclitaxel	0	1
GSM1030286	37	stable disease	2 - 5 cm	1	1	0	Paclitaxel	0	1
GSM1030287	54	partial response	2 - 5 cm	1	1	0	Paclitaxel	0	1
GSM1030288	42	partial response	2 - 5 cm	1	1	0	none	0	1
GSM1030289	40	partial response	> 5 cm	1	1	0	Paclitaxel	0	1
GSM1030290	35	partial response	2 - 5 cm	0	0	1	Paclitaxel	1	1
GSM1030291	47	partial response	> 5 cm	1	0	0	Paclitaxel	1	1
GSM1030292	50	complete response	> 5 cm	0	0	0	Paclitaxel	0	2
GSM1030293	33	partial response	2 - 5 cm	0	0	0	Paclitaxel	0	3
GSM1030294	54	partial response	2 - 5 cm	0	0	0	Paclitaxel	0	3
GSM1030295	54	stable disease	2 - 5 cm	0	0	0	Paclitaxel	0	2
GSM1030296	42	partial response	2 - 5 cm	0	0	0	Paclitaxel	0	3
GSM1030297	38	partial response	> 5 cm	0	0	0	none	0	3
GSM1030298	53	partial response	2 - 5 cm	0	0	0	Paclitaxel	0	2
GSM1030299	32	partial response	2 - 5 cm	0	0	0	Paclitaxel	0	3
GSM1030300	36	stable disease	2 - 5 cm	0	0	0	Paclitaxel	1	3
GSM1030301	48	partial response	2 - 5 cm	0	0	0	Paclitaxel	1	3
GSM1030302	48	stable disease	> 5 cm	0	0	0	Paclitaxel	0	3
GSM1030303	37	partial response	2 - 5 cm	0	0	0	Paclitaxel	1	3
GSM1030304	46	complete response	> 5 cm	0	0	0	Paclitaxel	1	3
GSM1030305	44	partial response	2 - 5 cm	0	0	0	Paclitaxel	1	2
GSM1030306	52	partial response	2 - 5 cm	0	0	0	Paclitaxel	1	3
GSM1030307	52	stable disease	> 5 cm	0	0	0	Paclitaxel	0	3
GSM1030308	52	stable disease	> 5 cm	0	0	0	Paclitaxel	0	2
GSM1030309	52	stable disease	> 5 cm	0	0	0	Paclitaxel	0	2
GSM1030310	34	partial response	> 5 cm	0	0	0	Paclitaxel	0	3
GSM1030311	54	partial response	> 5 cm	0	0	0	Paclitaxel	1	2
GSM1030312	50	unable to determine	2 - 5 cm	0	0	0	none	0	3
GSM1030313	37	stable disease	2 - 5 cm	0	0	0	Paclitaxel	0	2
GSM1030314	65	complete response	2 - 5 cm	0	0	0	Paclitaxel	1	2
GSM1030315	41	complete response	2 - 5 cm	0	0	0	Paclitaxel	1	2
GSM1030316	30	complete response	> 5 cm	0	0	0	Paclitaxel	0	3
GSM1030317	44	partial response	> 5 cm	0	0	0	Paclitaxel	0	2
GSM1030318	52	partial response	2 - 5 cm	0	0	0	Paclitaxel	1	3
GSM1030319	54	complete response	2 - 5 cm	0	0	0	Paclitaxel	1	2
GSM1030320	57	stable disease	> 5 cm	0	0	0	Paclitaxel	0	3
GSM1030321	57	complete response	2 - 5 cm	0	0	0	Paclitaxel	0	2
GSM1030322	42	partial response	> 5 cm	0	0	0	Paclitaxel	0	1
GSM1030323	38	partial response	2 - 5 cm	0	0	0	Paclitaxel	0	3
GSM1030324	50	complete response	2 - 5 cm	0	0	0	Paclitaxel	1	3
GSM1030325	42	stable disease	> 5 cm	0	0	0	Paclitaxel	0	3
GSM1030326	40	stable disease	> 5 cm	0	0	0	Paclitaxel	0	2
GSM1030327	37	complete response	> 5 cm	0	0	0	Paclitaxel	0	3
GSM1030328	52	progressive disease	> 5 cm	0	0	0	Paclitaxel	0	3
GSM1030329	41	partial response	> 5 cm	0	0	0	Paclitaxel	1	3
GSM1030330	60	partial response	2 - 5 cm	0	0	0	Paclitaxel	0	3
GSM1030331	51	partial response	2 - 5 cm	0	0	0	Paclitaxel	1	3
GSM1030332	40	partial response	> 5 cm	0	0	0	Paclitaxel	0	3
GSM1030333	48	partial response	2 - 5 cm	0	0	0	Paclitaxel	1	3
GSM1030334	45	partial response	> 5 cm	0	0	0	Paclitaxel	0	3
GSM1030335	69	stable disease	2 - 5 cm	0	0	0	Paclitaxel	1	3
GSM1030336	26	stable disease	> 5 cm	0	0	0	Paclitaxel	0	3
GSM1030337	41	complete response	> 5 cm	0	0	0	Paclitaxel	0	3
GSM1030338	50	unable to determine	< 2 cm	0	0	0	Paclitaxel	1	3
GSM1030339	45	complete response	2 - 5 cm	0	0	0	Paclitaxel	0	3
GSM1030340	50	partial response	2 - 5 cm	0	0	0	Paclitaxel	1	3
GSM1030341	32	complete response	> 5 cm	0	0	0	Paclitaxel	1	2
GSM1030342	31	unable to determine	2 - 5 cm	0	0	0	Paclitaxel	1	3
GSM1030343	48	complete response	2 - 5 cm	0	0	0	Paclitaxel	1	3
GSM1030344	46	partial response	2 - 5 cm	0	0	0	Paclitaxel	0	3
GSM1030345	46	partial response	2 - 5 cm	0	0	0	Paclitaxel	1	2
GSM1030346	34	stable disease	> 5 cm	0	0	0	Paclitaxel	0	3
GSM1030347	59	progressive disease	2 - 5 cm	0	0	0	Paclitaxel	0	3
GSM1030348	53	partial response	> 5 cm	0	0	0	Paclitaxel	0	2
GSM1030349	73	partial response	2 - 5 cm	0	0	0	Paclitaxel	0	3
GSM1030350	46	partial response	2 - 5 cm	0	0	0	Paclitaxel	1	2
GSM1030351	61	partial response	2 - 5 cm	0	0	0	Paclitaxel	0	2
GSM1030352	35	partial response	> 5 cm	0	0	0	Paclitaxel	1	1
GSM1030353	56	partial response	2 - 5 cm	0	0	0	Paclitaxel	1	2
GSM1030354	62	stable disease	> 5 cm	0	0	0	Paclitaxel	0	1
GSM1030355	44	partial response	2 - 5 cm	0	0	0	Paclitaxel	1	1
GSM1030356	44	partial response	2 - 5 cm	0	0	0	Paclitaxel	1	1
GSM1030357	41	partial response	> 5 cm	0	0	0	Paclitaxel	0	1

## Sheet: GSE42822
ID_REF	pCR	tx_score	fec_score	tfec_score	mammaprintScore	ROR_Sscore	ROR_Pscore	age	T_stage	LN	N_stage	BMN_grade	ER_Status	PR_status	HER2_status	treatment	MNAI (1=low; 2= intermediate; and 3=high)
GSM1050577	0	0.155014	0.179758	0.380697	0.0244745	15.9754	-25.9119	32.197	2	N0	0	G3	1	1	0	FEC/TX	1
GSM1050578	1	0.0871617	0.0583209	0.245786	-0.115118	49.3426	77.9507	42	2	N1	1	G3	0	1	1	FEC/TX	3
GSM1050579	0	0.197032	0.28391	0.410117	0.235826	28.1266	-2.06039	36.739	2	N1	1	G3	1	1	0	FEC/TX	1
GSM1050580	1	0.172907	0.186693	0.307506	0.157247	33.1951	77.5531	47.099	2	N0	0	NA	1	1	0	FEC/TX	3
GSM1050581	0	0.199225	0.191064	0.389117	0.12683	66.9821	63.6296	44	4	N1	1	G3	0	0	1	FEC/TX	2
GSM1050582	1	0.197368	0.19702	0.361029	0.0163547	57.1029	64.5954	44	3	N3	1	G3	1	1	0	FEC/TX	2
GSM1050583	0	0.170857	0.141385	0.292702	0.0713935	56.7681	71.9028	49.758	3	N0	0	G3	1	1	1	FEC/TX	2
GSM1050584	1	0.218125	0.260946	0.38111	0.111214	37.124	52.6109	51	3	N1	1	G3	1	1	0	FEC/TX	2
GSM1050585	0	0.139331	0.257292	0.369786	0.182815	23.2205	-6.00208	47	3	N1	1	G1/2	1	1	0	FEC/TX	1
GSM1050586	1	0.172099	0.0618274	0.275331	-0.0677196	49.8134	38.6775	34.059	3	N0	0	NA	0	0	0	FEC/TX	2
GSM1050587	0	0.109422	0.0844728	0.257697	-0.101589	44.3595	47.5805	57.536	2	N1	1	G3	1	0	0	FEC/TX	2
GSM1050588	1	0.0788943	-0.00552538	0.129652	-0.0145934	62.3039	53.8923	43.028	3	N1	1	NA	0	0	0	FEC/TX	3
GSM1050589	0	0.119	0.0604404	0.275443	0.0590241	46.0643	19.5476	40.337	2	NA	NA	G3	0	1	0	FEC/TX	2
GSM1050590	0	0.0726601	-0.0100986	0.129617	-0.0461455	45.6366	63.0554	49.01	3	N0	0	G3	0	0	0	FEC/TX	3
GSM1050591	0	0.112924	0.11483	0.275301	0.0292042	41.0354	22.3112	65.054	3	N1	1	G1/2	0	0	1	FEC/TX	2
GSM1050592	0	0.166738	0.276065	0.397747	0.186751	3.06064	-10.1457	53.988	3	N0	0	NA	1	1	0	FEC/TX	1
GSM1050593	1	0.0834678	0.0734288	0.100836	-0.17087	68.3404	96.5404	50.064	3	N1	1	NA	0	0	0	FEC/TX	3
GSM1050594	0	0.150905	0.273514	0.390394	0.122029	30.9489	23.7725	46.943	3	N1	1	G3	1	1	0	FEC/TX	1
GSM1050595	0	0.201081	0.195368	0.375567	0.16939	3.95995	-76.7521	51.461	3	N0	0	G1/2	1	1	0	FEC/TX	1
GSM1050596	0	0.156919	0.119991	0.24954	-0.166531	51.1813	48.5055	59.231	3	N0	0	G3	1	0	0	FEC/TX	2
GSM1050597	0	0.19255	0.240615	0.401618	0.109921	15.2086	0.647428	45	2	N0	0	G3	NA	NA	NA	FEC/TX	1
GSM1050598	1	0.0466627	-0.0393924	0.156437	-0.0842247	66.283	45.6535	51	4	N1	1	G3	0	0	0	FEC/TX	2
GSM1050599	0	0.164402	0.262629	0.428194	0.188232	37.6966	25.8998	58	2	N1	1	G3	0	0	0	FEC/TX	2
GSM1050600	1	0.146524	0.248757	0.391128	0.044051	65.4813	56.2063	63	3	N2	1	G1/2	0	0	1	FEC/TX	2
GSM1050601	0	0.160925	0.0768361	0.266433	-0.0337029	31.9506	-0.343157	60	3	N0	0	G3	0	0	0	FEC/TX	2
GSM1050602	0	0.0909454	0.033696	0.204673	0.0986238	52.6394	39.2469	65.314	3	N2	1	G3	0	0	0	FEC/TX	2
GSM1050603	0	0.0651256	0.132779	0.3227	0.0709188	42.7074	76.4456	41.273	3	N1	1	G3	1	1	0	FEC/TX	2
GSM1050604	1	0.119559	0.11044	0.307317	0.17465	52.8162	72.8026	37.673	2	N1	1	NA	0	1	1	FEC/TX	2
GSM1050605	0	0.10715	0.13576	0.267634	-0.0371537	59.3646	59.3048	60.86	2	N1	1	NA	0	0	0	FEC/TX	2
GSM1050606	0	0.114006	0.167222	0.291017	-0.0513651	52.4428	48.5786	56	3	N1	1	G1/2	1	1	0	FEC/TX	2
GSM1050607	0	0.217648	0.255726	0.393976	0.294104	17.6402	-12.2572	45.109	3	N1	1	G3	1	1	0	FEC/TX	1
GSM1050608	0	0.193094	0.174766	0.361758	0.103137	52.0272	17.3087	67	4	N1	1	G3	0	0	1	FEC/TX	1
GSM1050609	0	0.148187	0.249621	0.350416	0.109941	49.2881	75.6221	26	3	N1	1	NA	0	0	NA	FEC/TX	2
GSM1050610	1	0.0932627	0.0802241	0.263034	0.0637327	63.3662	29.3337	50	2	N1	1	G3	0	0	0	FEC/TX	1
GSM1050611	1	0.0939381	0.102677	0.317971	0.0476135	19.0126	-4.44394	49	3	N0	0	G1/2	1	0	0	FEC/TX	1
GSM1050612	0	0.0966328	-0.0073959	0.19006	0.0332161	49.5357	36.7619	44	2	N2	1	G3	0	0	0	FEC/TX	2
GSM1050613	0	0.0830515	0.147049	0.273257	-0.108233	60.606	107.219	43	3	N1	1	G3	1	1	0	FEC/TX	3
GSM1050614	1	0.111018	0.0976001	0.313615	0.146199	48.412	-3.85891	55	3	N1	1	G3	1	1	1	FEC/TX	1
GSM1050615	0	0.132242	0.205782	0.315953	0.262531	-2.92234	-60.4218	59	4	N1	1	G1/2	1	1	0	FEC/TX	1
GSM1050616	0	-0.00177577	-0.0633655	0.0554505	-0.103826	61.9105	90.4632	62	2	N1	1	G3	0	0	0	FEC/TX	3
GSM1050617	1	0.0608773	0.0185108	0.163974	-0.127275	72.7952	129.39	41	2	N3	1	G3	0	0	0	FEC/TX	3
GSM1050618	1	0.12391	0.0787426	0.232318	0.258055	58.3487	44.7995	69	3	N0	0	G1/2	0	0	1	FEC/TX	1
GSM1050619	1	0.125219	0.179	0.298695	0.0259764	54.4147	72.8948	53	3	N1	1	G3	1	1	0	FEC/TX	2
GSM1050620	0	0.0266037	0.145767	0.354709	0.0446817	18.0484	-21.0339	44	3	N1	1	G3	1	1	0	FEC/TX	1
GSM1050621	0	0.0588904	-0.0478064	0.0546496	-0.0932685	73.9107	86.228	33	3	N3	1	G3	0	0	0	FEC/TX	3
GSM1050622	1	0.0516497	0.114274	0.238635	0.175433	35.5478	69.1156	50	2	N1	1	G1/2	1	1	0	FEC/TX	3
GSM1050623	1	0.043744	0.0215694	0.092004	-0.130788	55.5233	61.689	67	3	N1	1	G3	0	0	0	FEC/TX	3
GSM1050624	0	0.149581	0.0975689	0.302858	0.0188197	56.2375	14.773	56	3	N1	1	G3	0	0	0	FEC/TX	1
GSM1050625	1	0.0513037	0.156222	0.250355	0.0914235	63.6426	105.207	47	3	N0	0	G3	1	0	0	FEC/TX	3
GSM1050626	0	0.00912053	0.0445009	0.201072	-0.0869486	57.4855	88.1875	49	2	N0	0	G3	0	0	0	FEC/TX	3
GSM1050627	1	0.0445895	0.00553238	0.237617	-0.0327485	67.561	64.1256	40	4	N2	1	G3	0	0	0	FEC/TX	2
GSM1050628	0	0.124908	0.134647	0.239852	0.102852	35.8329	25.2569	52	3	N0	0	G1/2	1	1	0	FEC/TX	1
GSM1050629	0	0.0802844	0.059836	0.218561	-0.0365197	71.4816	85.2089	38	3	N0	0	G1/2	0	0	0	FEC/TX	3
GSM1050630	1	-0.0040271	0.0159158	0.153531	-0.0861538	57.822	148.54	50	3	N0	0	NA	0	0	0	FEC/TX	3
GSM1050631	0	0.0155961	0.00246251	0.133979	-0.0975565	69.5989	106.172	33	2	N1	1	G3	0	0	0	FEC/TX	3
GSM1050632	0	0.0771787	0.0313974	0.190742	0.0779455	38.2248	12.4748	34.075	3	N0	0	NA	1	1	NA	FEC/TX	1
GSM1050633	1	-0.00367199	-0.0232734	0.0722518	-0.142973	68.2776	112.072	47	2	N1	1	G3	0	1	0	FEC/TX	3
GSM1050634	1	0.0234026	0.00427242	0.130985	-0.133012	69.6695	112.051	48	3	N0	0	G3	0	0	0	FEC/TX	3
GSM1050635	0	0.186571	0.31177	0.427265	0.289913	30.2575	36.662	42	1	N1	1	G1/2	1	1	0	FEC/TX	2
GSM1050636	0	0.0696881	0.162337	0.315885	0.251413	16.0885	11.3416	45	3	N0	0	G3	1	1	0	FEC/TX	1
GSM1050637	1	0.0113905	-0.0185296	0.174747	-0.102809	69.0381	112.391	46	2	N3	1	G3	0	0	0	FEC/TX	3
GSM1050638	0	0.103679	0.211153	0.322118	0.238955	24.3127	66.7592	46	2	N1	1	G1/2	0	1	0	FEC/TX	3
GSM1050639	1	0.00819763	-0.0652633	0.0500535	-0.215367	78.4855	144.324	53	2	N0	0	NA	0	0	0	FEC/TX	3
GSM1050640	0	0.117491	0.198389	0.289822	0.254955	8.6172	-8.60216	58	2	N1	1	G1/2	1	1	0	FEC/TX	1
GSM1050641	0	0.140799	0.117799	0.354681	0.208724	37.9929	-5.12736	61	2	N0	0	G3	0	1	0	FEC/TX	1
GSM1050642	0	0.0456452	0.0600897	0.286608	0.242578	13.2308	-36.6709	64	3	N0	0	NA	0	0	1	FEC/TX	1
GSM1050643	0	0.274497	0.199887	0.400811	NA	NA	NA	41	2	N0	0	G3	1	1	1	FEC/TX+H	1
GSM1050644	1	0.144634	0.149325	0.30714	NA	NA	NA	51	2	N1	1	G3	0	0	1	FEC/TX+H	2
GSM1050645	1	0.0745407	0.155058	0.288023	NA	NA	NA	37	2	N1	1	G1/2	0	0	1	FEC/TX+H	3
GSM1050646	0	0.0816596	0.0811544	0.244799	NA	NA	NA	48	4	N1	1	G1/2	1	1	1	FEC/TX+H	2
GSM1050647	0	0.13853	0.218145	0.286541	NA	NA	NA	46	3	N0	0	G1/2	1	1	1	FEC/TX+H	3
GSM1050648	1	0.075246	0.0535576	0.306579	NA	NA	NA	56	3	N1	1	G1/2	0	0	1	FEC/TX+H	1
GSM1050649	0	0.14908	0.13568	0.374377	NA	NA	NA	56	3	N1	1	G3	0	0	1	FEC/TX+H	1
GSM1050650	0	0.167758	0.154786	0.243024	NA	NA	NA	55	3	N0	0	G3	1	1	0	FEC/TX+H	3
GSM1050651	1	0.091163	0.166893	0.314712	NA	NA	NA	59	3	N1	1	NA	0	0	1	FEC/TX+H	2
GSM1050652	0	0.0222852	0.144917	0.330949	NA	NA	NA	51	2	N2	1	G3	0	0	1	FEC/TX+H	1
GSM1050653	0	0.21214	0.322687	0.433244	NA	NA	NA	39	3	N2	1	NA	1	1	1	FEC/TX+H	1
GSM1050654	1	0.0747401	0.238558	0.315423	NA	NA	NA	50	2	N0	0	G3	1	1	1	FEC/TX+H	3
GSM1050655	1	0.111009	0.193505	0.380484	NA	NA	NA	59	3	N0	0	G3	0	0	1	FEC/TX+H	1
GSM1050656	0	0.0615696	0.0529476	0.246216	NA	NA	NA	58	2	N2	1	G1/2	1	1	1	FEC/TX+H	2
GSM1050657	1	0.0704163	0.139906	0.339447	NA	NA	NA	38	3	N1	1	G1/2	0	0	1	FEC/TX+H	2
GSM1050658	1	0.0630215	0.172169	0.301027	NA	NA	NA	58	4	N2	1	G1/2	0	0	1	FEC/TX+H	1
GSM1050659	1	0.0280497	0.0232906	0.231209	NA	NA	NA	44	4	N1	1	NA	0	0	1	FEC/TX+H	1
GSM1050660	0	0.0509592	0.0374348	0.23826	NA	NA	NA	59	2	N1	1	G3	0	0	1	FEC/TX+H	2
GSM1050661	0	0.0713813	0.0521575	0.233657	NA	NA	NA	49	2	NA	NA	G3	1	1	1	FEC/TX+H	3
GSM1050662	1	0.10841	0.0780914	0.16615	NA	NA	NA	50	2	NA	NA	G1/2	1	1	1	FEC/TX+H	3
GSM1050663	1	0.140011	0.239607	0.348037	NA	NA	NA	49	3	N3	1	G3	0	0	1	FEC/TX+H	2
GSM1050664	1	0.02877	0.0491434	0.224167	NA	NA	NA	50	3	N1	1	G1/2	0	0	1	FEC/TX+H	3
GSM1050665	0	0.0172642	0.0547051	0.191988	NA	NA	NA	49	4	N2	1	G3	0	0	1	FEC/TX+H	3
GSM1050666	0	0.180777	0.156469	0.271717	NA	NA	NA	44	2	N1	1	G3	1	1	1	FEC/TX+H	2
GSM1050667	0	0.0585633	0.0454697	0.170638	NA	NA	NA	64	2	N0	0	G3	0	0	1	FEC/TX+H	3

[truncated: 6 more sheets: GSE50948, GSE66399, GSE140494, GSE163882, GSE173839, GSE194040]
