# Supplementary material for: Meta-Analysis and Experimental Studies Reveal Mitotic Network Activity Index (MNAI) as Breast Cancer Metastasis and Treatment Biomarker
Source: Life (Basel). 2025 Dec 17;15(12):1931. doi: 10.3390/life15121931 (PMC12734722; doi:10.3390/life15121931)
Supplement: Supplementary file 1 [file life-15-01931-s001.zip › TableS2.xlsx]

## Sheet: Sheet1
Table S2 Patients used for association of MNAI with DMFS (to generate Figure 1)
SampleOrder	SampleID	DataSet	DMFS_years	DMFS_status	PAM50	ER	MNAI_grp
1	GSM107072	GSE1456	3.82	1		1	Low
2	GSM107073	GSE1456	8.15	0	LumB	1	High
3	GSM107074	GSE1456	8.36	0	LumB	1	Low
4	GSM107075	GSE1456	8.23	0	Normal	1	Low
5	GSM107076	GSE1456	8.07	0	LumB	1	High
6	GSM107077	GSE1456	8.3	0	LumB	1	High
7	GSM107078	GSE1456	8.12	0	LumB	1	Low
8	GSM107079	GSE1456	8.07	0	LumA	1	Low
9	GSM107080	GSE1456	6.38	0	Basal	0	High
10	GSM107081	GSE1456	8.13	0	Normal	1	Low
11	GSM107082	GSE1456	4.08	1	Basal	0	High
12	GSM107083	GSE1456	8.11	0	LumA	1	Low
13	GSM107084	GSE1456	3.47	1	LumB	1	High
14	GSM107085	GSE1456	0.56	1	LumB	1	High
15	GSM107086	GSE1456	5.53	1	LumA	1	High
16	GSM107087	GSE1456	7.71	0	LumB	1	High
17	GSM107088	GSE1456	4.44	1	LumB	1	High
18	GSM107089	GSE1456	1.39	1	HER2	1	High
19	GSM107090	GSE1456	6.32	0	Basal	1	High
20	GSM107091	GSE1456	7.86	0	LumA	1	Low
21	GSM107092	GSE1456	2.92	1	LumB	1	Low
22	GSM107093	GSE1456	1.09	1	LumB	1	High
23	GSM107094	GSE1456	4.36	1	HER2	1	High
24	GSM107095	GSE1456	7.61	0	LumA	1	Low
25	GSM107096	GSE1456	7.55	0	LumA	1	Low
26	GSM107097	GSE1456	1.19	1	LumB	1	High
27	GSM107098	GSE1456	8.03	0	LumA	1	Low
28	GSM107099	GSE1456	5.16	1	LumB	1	High
29	GSM107100	GSE1456	7.65	0	Normal	0	Low
30	GSM107101	GSE1456	7.38	0	HER2	0	High
31	GSM107102	GSE1456	7.29	0	HER2	0	High
32	GSM107103	GSE1456	8.03	0	LumA	1	Low
33	GSM107104	GSE1456	8.03	0	LumA	1	Low
34	GSM107105	GSE1456	6.65	1	LumA	1	Low
35	GSM107106	GSE1456	7.73	0	LumA	1	Low
36	GSM107107	GSE1456	8.2	0	LumB	1	High
37	GSM107108	GSE1456	7.59	0	LumA	1	Low
38	GSM107109	GSE1456	7.81	0	HER2	0	High
39	GSM107110	GSE1456	8.48	0	LumB	1	High
40	GSM107111	GSE1456	7.95	0	LumA	1	Low
41	GSM107112	GSE1456	8.34	0	LumB	1	High
42	GSM107113	GSE1456	7.28	0	LumB	1	High
43	GSM107114	GSE1456	7.96	0	Normal	1	Low
44	GSM107115	GSE1456	6.86	0	Basal	0	High
45	GSM107117	GSE1456	7.03	0	LumA	1	Low
46	GSM107118	GSE1456	8.46	0	Normal	1	Low
47	GSM107119	GSE1456	7.84	0	LumA	1	High
48	GSM107120	GSE1456	6.13	0	LumB	1	High
49	GSM107121	GSE1456	7.21	0	LumB	1	High
50	GSM107122	GSE1456	8.13	0	Normal	1	Low
51	GSM107123	GSE1456	7.65	0	LumB	0	High
52	GSM107124	GSE1456	7.07	0	Normal	1	Low
53	GSM107125	GSE1456	3.99	1	HER2	1	High
54	GSM107126	GSE1456	7.55	0	LumA	1	Low
55	GSM107127	GSE1456	7.75	0	LumA	1	Low
56	GSM107128	GSE1456	8.08	0	LumA	1	Low
57	GSM107129	GSE1456	1.55	1	Basal	1	High
58	GSM107130	GSE1456	8.4	0	LumA	1	Low
59	GSM107131	GSE1456	7.54	0	Basal	0	High
60	GSM107132	GSE1456	7.28	0	LumA	1	Low
61	GSM107133	GSE1456	7.73	0	LumB	1	High
62	GSM107134	GSE1456	1.85	1	HER2	1	High
63	GSM107135	GSE1456	6.31	0	Normal	0	Low
64	GSM107136	GSE1456	8.3	0	Normal	0	Low
65	GSM107137	GSE1456	7.07	0	LumA	1	Low
66	GSM107138	GSE1456	3.15	1	Normal	1	High
67	GSM107139	GSE1456	8.15	0	Normal	1	Low
68	GSM107140	GSE1456	8.24	0	Basal	0	High
69	GSM107141	GSE1456	6.02	0	Basal	0	High
70	GSM107142	GSE1456	5.85	0		1	High
71	GSM107143	GSE1456	5	1	LumA	1	Low
72	GSM107144	GSE1456	5.81	0	Normal	1	Low
73	GSM107145	GSE1456	5.86	0		1	High
74	GSM107146	GSE1456	5.75	0	HER2	1	High
75	GSM107147	GSE1456	5.71	0	LumA	1	Low
76	GSM107148	GSE1456	5.63	0	LumA	1	Low
77	GSM107149	GSE1456	5.68	0	LumB	1	High
78	GSM107150	GSE1456	7.99	0	LumA	1	Low
79	GSM107151	GSE1456	5.56	0	LumB	1	High
80	GSM107152	GSE1456	1.61	1	LumB	1	High
81	GSM107153	GSE1456	5.69	0	LumA	1	Low
82	GSM107154	GSE1456	8.27	0	LumB	1	Low
83	GSM107155	GSE1456	1.04	1	Normal	1	Low
84	GSM107156	GSE1456	8.33	0	LumA	1	Low
85	GSM107157	GSE1456	6.03	0	LumB	1	High
86	GSM107158	GSE1456	5.82	0	LumB	1	High
87	GSM107159	GSE1456	5.86	0	Normal	1	Low
88	GSM107160	GSE1456	4.3	1	LumB	1	High
89	GSM107161	GSE1456	7.92	0	LumA	0	Low
90	GSM107162	GSE1456	6.52	0	LumB	1	Low
91	GSM107163	GSE1456	7.42	0	LumB	1	High
92	GSM107164	GSE1456	6.46	0	LumA	1	Low
93	GSM107165	GSE1456	8.43	0	LumA	1	Low
94	GSM107166	GSE1456	6.24	1	Basal	0	High
95	GSM107167	GSE1456	3.89	1	LumA	1	Low
96	GSM107168	GSE1456	4.27	1	LumB	0	High
97	GSM107169	GSE1456	7.59	0	Normal	1	Low
98	GSM107170	GSE1456	0.23	1		1	Low
99	GSM107171	GSE1456	7.51	0	Normal	1	Low
100	GSM107172	GSE1456	7.67	0	Normal	1	Low
101	GSM107173	GSE1456	8.3	0	LumA	1	Low
102	GSM107174	GSE1456	7.78	0	LumA	1	Low
103	GSM107175	GSE1456	7.89	0	Normal	1	Low
104	GSM107176	GSE1456	7.44	0	Normal	1	Low
105	GSM107177	GSE1456	5.95	0	LumA	1	Low
106	GSM107178	GSE1456	2.78	1	LumB	1	High
107	GSM107179	GSE1456	6.26	0	LumB	1	Low
108	GSM107180	GSE1456	8.32	0	LumB	1	Low
109	GSM107181	GSE1456	3.86	1	HER2	1	High
110	GSM107182	GSE1456	7.89	0	LumA	1	Low
111	GSM107183	GSE1456	8.13	0	HER2	0	High
112	GSM107184	GSE1456	5.95	0	LumA	1	Low
113	GSM107185	GSE1456	5.98	0	Normal	0	Low
114	GSM107186	GSE1456	6.05	0		1	Low
115	GSM107187	GSE1456	6.76	0	Normal	1	Low
116	GSM107188	GSE1456	8.32	0	Normal	1	Low
117	GSM107189	GSE1456	6.55	0	Normal	1	Low
118	GSM107190	GSE1456	7.94	0	Normal	1	Low
119	GSM107191	GSE1456	6.55	0	Basal	1	High
120	GSM107192	GSE1456	7.05	0	LumB	1	High
121	GSM107193	GSE1456	6.4	0	HER2	1	High
122	GSM107194	GSE1456	7.4	0	LumB	1	High
123	GSM107195	GSE1456	1.12	1	Basal	0	High
124	GSM107196	GSE1456	6.44	1	Basal	0	High
125	GSM107197	GSE1456	5.69	0	HER2	1	High
126	GSM107198	GSE1456	7.67	0	Basal	1	High
127	GSM107199	GSE1456	3.92	1	LumB	1	High
128	GSM107200	GSE1456	7.78	0	LumA	1	Low
129	GSM107201	GSE1456	7.5	0	LumB	1	High
130	GSM107202	GSE1456	7.36	0	LumB	1	Low
131	GSM107203	GSE1456	7.73	0	LumB	1	High
132	GSM107204	GSE1456	1.12	1	Basal	0	High
133	GSM107205	GSE1456	1.3	1	HER2	1	Low
134	GSM107206	GSE1456	1.46	1	HER2	0	High
135	GSM107207	GSE1456	8.47	0	HER2	1	Low
136	GSM107208	GSE1456	8.03	0	HER2	1	High
137	GSM107209	GSE1456	7.99	0	Normal	1	Low
138	GSM107210	GSE1456	0.76	1		1	High
139	GSM107211	GSE1456	7.63	0	HER2	1	High
140	GSM107212	GSE1456	7.84	0	LumA	1	Low
141	GSM107213	GSE1456	7.75	0	LumA	1	Low
142	GSM107214	GSE1456	7.67	0	LumA	1	Low
143	GSM107215	GSE1456	1.26	1	Basal	0	High
144	GSM107216	GSE1456	6.61	0	Normal	1	Low
145	GSM107217	GSE1456	7.19	0	Basal	0	High
146	GSM107218	GSE1456	6.44	0	Basal	0	High
147	GSM107219	GSE1456	0.9	1	HER2	0	High
148	GSM107220	GSE1456	6.32	0	LumB	1	High
149	GSM107221	GSE1456	8.36	0	Normal	0	Low
150	GSM107222	GSE1456	8.49	0	LumB	1	High
151	GSM107223	GSE1456	8.49	0	Normal	1	Low
152	GSM107224	GSE1456	5.94	0	LumB	1	High
153	GSM107225	GSE1456	8.32	0	LumB	1	High
154	GSM107226	GSE1456	1.34	1	LumB	1	High
155	GSM107227	GSE1456	0.67	1	LumA	0	High
156	GSM107228	GSE1456	2.79	1	HER2	1	High
157	GSM107229	GSE1456	1.38	1	Basal	0	High
158	GSM107230	GSE1456	5.62	0	LumA	1	Low
159	GSM107231	GSE1456	5.58	0	HER2	1	High
160	GSM36777	GSE2034	6.58333	0	LumA	1	Low
161	GSM36778	GSE2034	4.16667	1	LumB	1	High
162	GSM36779	GSE2034	11	0	LumA	1	Low
163	GSM36780	GSE2034	7	0	HER2	0	High
164	GSM36781	GSE2034	12.25	0	HER2	1	High
165	GSM36782	GSE2034	5.5	0	LumA	1	Low
166	GSM36783	GSE2034	4.33333	0	LumA	1	Low
167	GSM36784	GSE2034	4.75	1	Normal	1	Low
168	GSM36785	GSE2034	4.75	0	LumB	1	High
169	GSM36786	GSE2034	5.5	0	Normal	1	Low
170	GSM36787	GSE2034	6	0	LumB	1	High
171	GSM36788	GSE2034	6.58333	0	Basal	0	High
172	GSM36789	GSE2034	4.25	1	LumB	1	Low
173	GSM36790	GSE2034	8.91667	0	LumA	1	Low
174	GSM36791	GSE2034	6.58333	0	LumA	0	Low
175	GSM36792	GSE2034	5.91667	1	LumB	1	High
176	GSM36793	GSE2034	8.41667	0	Normal	0	Low
177	GSM36794	GSE2034	7.25	0	Basal	1	Low
178	GSM36795	GSE2034	7.33333	0	Basal	0	High
179	GSM36796	GSE2034	9.83333	0	Normal	1	Low
180	GSM36797	GSE2034	0.75	1	Basal	0	High
181	GSM36798	GSE2034	8.83333	0	Basal	0	High
182	GSM36799	GSE2034	6.25	0	LumB	1	High
183	GSM36800	GSE2034	3.08333	1	LumB	0	High
184	GSM36801	GSE2034	10.4167	0	LumB	1	High
185	GSM36802	GSE2034	7.66667	0	LumA	1	Low
186	GSM36803	GSE2034	7.75	0	LumB	1	Low
187	GSM36804	GSE2034	7.33333	0	LumA	1	Low
188	GSM36805	GSE2034	8.33333	0	LumB	1	Low
189	GSM36806	GSE2034	7.66667	0	LumA	1	Low
190	GSM36807	GSE2034	7.33333	0	Normal	1	Low
191	GSM36808	GSE2034	4.83333	0	Basal	0	High
192	GSM36809	GSE2034	4.66667	0	Basal	0	High
193	GSM36810	GSE2034	8.75	0	LumB	1	High
194	GSM36811	GSE2034	5.16667	1	Normal	1	Low
195	GSM36812	GSE2034	6.66667	0	LumA	0	Low
196	GSM36813	GSE2034	4.08333	1		1	High
197	GSM36814	GSE2034	5.08333	1	HER2	1	High
198	GSM36815	GSE2034	6	1	LumB	1	Low
199	GSM36816	GSE2034	8.16667	0	Basal	0	High
200	GSM36817	GSE2034	9.41667	0	Basal	1	High
201	GSM36818	GSE2034	5.16667	1	LumB	1	Low
202	GSM36819	GSE2034	10.9167	0	Normal	1	Low
203	GSM36820	GSE2034	11.75	0	LumB	1	High
204	GSM36821	GSE2034	7.33333	0	LumB	1	High
205	GSM36822	GSE2034	4.16667	0	Basal	0	High
206	GSM36823	GSE2034	9.91667	0	Basal	1	High
207	GSM36824	GSE2034	7.16667	0	Basal	1	High
208	GSM36825	GSE2034	8.25	0	LumA	1	Low
209	GSM36826	GSE2034	4.83333	1	LumB	1	Low
210	GSM36827	GSE2034	13	0	Basal	0	High
211	GSM36828	GSE2034	6.33333	0	Basal	0	High
212	GSM36829	GSE2034	13.0833	0	LumB	1	High
213	GSM36830	GSE2034	9.75	0	LumB	1	Low
214	GSM36831	GSE2034	7.25	0	LumA	1	Low
215	GSM36832	GSE2034	9.91667	0	LumA	1	Low
216	GSM36833	GSE2034	4.5	0	HER2	0	High
217	GSM36834	GSE2034	9.08333	0	HER2	1	High
218	GSM36835	GSE2034	1.16667	1	Basal	0	High
219	GSM36836	GSE2034	8.25	0	LumA	1	Low
220	GSM36837	GSE2034	11.4167	0	LumB	1	Low
221	GSM36838	GSE2034	2.83333	1	LumB	1	High
222	GSM36839	GSE2034	2.66667	1	LumA	1	Low
223	GSM36840	GSE2034	7.16667	0	LumA	1	Low
224	GSM36841	GSE2034	11.1667	0	LumB	1	Low
225	GSM36842	GSE2034	6.75	0	Normal	1	Low
226	GSM36843	GSE2034	6.41667	0	LumB	1	Low
227	GSM36844	GSE2034	10.0833	0	LumB	1	High
228	GSM36845	GSE2034	4.5	0	LumA	1	Low
229	GSM36846	GSE2034	8.58333	0	Basal	0	High
230	GSM36847	GSE2034	7.08333	0	Basal	0	High
231	GSM36848	GSE2034	8.75	0	Normal	1	Low
232	GSM36849	GSE2034	9.16667	0	LumA	1	Low
233	GSM36850	GSE2034	10.0833	0	LumA	1	Low
234	GSM36851	GSE2034	8.33333	0	HER2	1	Low
235	GSM36852	GSE2034	8.91667	0	HER2	1	Low
236	GSM36853	GSE2034	8.75	0	LumA	1	Low
237	GSM36854	GSE2034	8.75	0	LumB	0	Low
238	GSM36855	GSE2034	10.6667	0	Basal	0	High
239	GSM36856	GSE2034	7.16667	0	LumB	1	Low
240	GSM36857	GSE2034	7.91667	0	LumB	1	Low
241	GSM36858	GSE2034	1.16667	1	HER2	1	High
242	GSM36859	GSE2034	10.8333	0	LumA	1	Low
243	GSM36860	GSE2034	2.5	1	HER2	1	High
244	GSM36861	GSE2034	12.9167	0	LumA	1	Low
245	GSM36862	GSE2034	2.08333	1	Basal	0	High
246	GSM36863	GSE2034	8.16667	0		0	High
247	GSM36864	GSE2034	7	0	LumB	1	High
248	GSM36865	GSE2034	8.58333	0	Basal	0	High
249	GSM36866	GSE2034	8.91667	0	LumA	1	Low
250	GSM36867	GSE2034	9	0	LumB	1	High
251	GSM36868	GSE2034	10.25	0	LumA	1	Low
252	GSM36869	GSE2034	10.5	0	Normal	1	Low
253	GSM36870	GSE2034	2.5	1	LumB	1	High
254	GSM36871	GSE2034	7	0	LumA	1	Low
255	GSM36872	GSE2034	0.583333	1	HER2	1	High
256	GSM36873	GSE2034	8.33333	0	LumB	1	High
257	GSM36874	GSE2034	2.5	1	Normal	1	High
258	GSM36875	GSE2034	0.583333	1	Basal	0	High
259	GSM36876	GSE2034	11.0833	0	Basal	0	High
260	GSM36877	GSE2034	3.58333	1	LumB	1	High
261	GSM36878	GSE2034	8.16667	0	LumB	1	High
262	GSM36879	GSE2034	3.25	1	HER2	0	Low
263	GSM36880	GSE2034	8.08333	0		1	Low
264	GSM36881	GSE2034	0.916667	1	LumB	1	High
265	GSM36882	GSE2034	8.25	0	Normal	1	Low
266	GSM36883	GSE2034	7.33333	0	Normal	1	Low
267	GSM36884	GSE2034	10.75	0	HER2	1	High
268	GSM36885	GSE2034	3.33333	1	Normal	1	Low
269	GSM36886	GSE2034	7.83333	0	Basal	0	Low
270	GSM36887	GSE2034	9	0	Normal	1	Low
271	GSM36888	GSE2034	2.33333	1	LumB	1	High
272	GSM36889	GSE2034	9	0	LumB	1	Low
273	GSM36890	GSE2034	9.66667	0	Normal	1	Low
274	GSM36891	GSE2034	7.25	0	Basal	0	High
275	GSM36892	GSE2034	9.16667	0	HER2	1	Low
276	GSM36893	GSE2034	10.3333	0	LumB	1	Low
277	GSM36894	GSE2034	9.08333	0	Normal	1	Low
278	GSM36895	GSE2034	8	0	LumB	1	Low
279	GSM36896	GSE2034	8.5	0	LumA	1	Low
280	GSM36897	GSE2034	2.08333	1	Normal	1	Low
281	GSM36898	GSE2034	0.583333	1	Basal	1	High
282	GSM36899	GSE2034	14.0833	0	LumB	1	High
283	GSM36900	GSE2034	9.08333	0	Basal	1	High
284	GSM36901	GSE2034	8.41667	0	Basal	1	High
285	GSM36902	GSE2034	2.33333	1	Normal	1	Low
286	GSM36903	GSE2034	0.666667	1	LumB	1	High
287	GSM36904	GSE2034	8.16667	0	HER2	0	High
288	GSM36905	GSE2034	1.41667	1	LumB	0	Low
289	GSM36906	GSE2034	8.41667	0	HER2	0	High
290	GSM36907	GSE2034	7.16667	0	LumA	1	Low
291	GSM36908	GSE2034	1.25	1	LumB	1	High
292	GSM36909	GSE2034	7.91667	0	Normal	0	Low
293	GSM36910	GSE2034	10.4167	0	LumA	1	Low
294	GSM36911	GSE2034	6.66667	1	LumB	1	Low
295	GSM36912	GSE2034	8.08333	0	Basal	0	High
296	GSM36913	GSE2034	9.08333	0	LumA	1	Low
297	GSM36914	GSE2034	7	0	Normal	1	Low
298	GSM36915	GSE2034	8.08333	0	Normal	0	Low
299	GSM36916	GSE2034	10.4167	0	Normal	1	Low
300	GSM36917	GSE2034	12	0	Normal	1	Low
301	GSM36918	GSE2034	0.916667	1	Normal	0	High
302	GSM36919	GSE2034	12.75	0	LumA	1	Low
303	GSM36920	GSE2034	1.66667	1	HER2	1	High
304	GSM36921	GSE2034	9	0	LumB	1	High
305	GSM36922	GSE2034	9.41667	0	LumB	1	High
306	GSM36923	GSE2034	1.91667	1	Basal	0	High
307	GSM36924	GSE2034	2.41667	1	LumB	1	High
308	GSM36925	GSE2034	8.66667	0	LumA	1	Low
309	GSM36926	GSE2034	2	1	HER2	0	High
310	GSM36927	GSE2034	0.666667	1	Basal	1	High
311	GSM36928	GSE2034	1.91667	1	LumB	1	Low
312	GSM36929	GSE2034	7.75	0	LumB	1	High
313	GSM36930	GSE2034	7	0	LumB	1	Low
314	GSM36931	GSE2034	3.08333	1	Basal	1	High
315	GSM36932	GSE2034	8	0	Normal	1	Low
316	GSM36933	GSE2034	9.16667	0	LumB	1	Low
317	GSM36934	GSE2034	14.25	0	HER2	1	High
318	GSM36935	GSE2034	9.5	0	Basal	0	High
319	GSM36936	GSE2034	9.08333	0	LumA	1	Low
320	GSM36937	GSE2034	0.916667	1	Basal	0	High
321	GSM36938	GSE2034	9	0	LumB	1	High
322	GSM36939	GSE2034	1.16667	1		1	High
323	GSM36940	GSE2034	11.1667	0	Basal	0	High
324	GSM36941	GSE2034	0.75	1	Basal	0	High
325	GSM36942	GSE2034	12.6667	0	LumA	1	Low
326	GSM36943	GSE2034	1.58333	1	Normal	1	Low
327	GSM36944	GSE2034	9.33333	0	Normal	1	Low
328	GSM36945	GSE2034	7.66667	0	Normal	1	Low
329	GSM36946	GSE2034	2.16667	1	LumB	1	High
330	GSM36947	GSE2034	1.33333	1	LumB	1	High
331	GSM36948	GSE2034	7.25	0	LumB	1	High
332	GSM36949	GSE2034	0.5	1	Basal	0	High
333	GSM36950	GSE2034	2.33333	1	LumA	1	Low
334	GSM36951	GSE2034	8.66667	0	LumA	1	Low
335	GSM36952	GSE2034	1.08333	1	Basal	0	High
336	GSM36953	GSE2034	7	0	Basal	0	High
337	GSM36954	GSE2034	1.58333	1	LumB	1	High
338	GSM36955	GSE2034	2.08333	1	HER2	0	High
339	GSM36956	GSE2034	2.66667	1	LumB	1	High
340	GSM36957	GSE2034	3.91667	1	LumA	1	Low
341	GSM36958	GSE2034	9.25	0	Normal	1	Low
342	GSM36959	GSE2034	10	0	Basal	0	High
343	GSM36960	GSE2034	4.25	1	Basal	1	High
344	GSM36961	GSE2034	12.75	0	Basal	0	High
345	GSM36962	GSE2034	9.5	0	Normal	1	Low
346	GSM36963	GSE2034	5	0	LumB	1	High
347	GSM36964	GSE2034	1	1	HER2	0	High
348	GSM36965	GSE2034	11.1667	0		1	Low
349	GSM36966	GSE2034	7.5	0	Basal	0	High
350	GSM36967	GSE2034	1.25	1	LumB	1	Low
351	GSM36968	GSE2034	12.6667	0	HER2	0	High
352	GSM36969	GSE2034	2.66667	1	Basal	0	High
353	GSM36970	GSE2034	9.66667	0	LumA	1	Low
354	GSM36971	GSE2034	1.58333	1	LumA	1	Low
355	GSM36972	GSE2034	3.08333	1	LumB	1	Low
356	GSM36973	GSE2034	2.08333	1	LumB	1	Low
357	GSM36974	GSE2034	1.91667	1	LumB	1	High
358	GSM36975	GSE2034	9.16667	0	HER2	1	Low
359	GSM36976	GSE2034	3.16667	1	Normal	1	High
360	GSM36977	GSE2034	10.3333	0	Basal	0	High
361	GSM36978	GSE2034	12.3333	0	Normal	0	Low
362	GSM36979	GSE2034	8.91667	0	LumB	1	High
363	GSM36980	GSE2034	10.1667	0	LumA	1	Low
364	GSM36981	GSE2034	7.25	0	Basal	0	High
365	GSM36982	GSE2034	7.66667	0	Normal	1	Low
366	GSM36983	GSE2034	6.25	1	LumA	1	Low
367	GSM36984	GSE2034	11.5	0	LumB	1	High
368	GSM36985	GSE2034	4.58333	1	LumB	1	High
369	GSM36986	GSE2034	6.41667	1	LumA	1	Low
370	GSM36987	GSE2034	8.08333	0	Normal	1	Low
371	GSM36988	GSE2034	8	0	LumA	1	High
372	GSM36989	GSE2034	0.916667	1	LumB	1	High
373	GSM36990	GSE2034	11.9167	0	LumA	1	Low
374	GSM36991	GSE2034	9.5	0	Basal	0	High
375	GSM36992	GSE2034	8.66667	0	HER2	1	High
376	GSM36993	GSE2034	8.16667	0	Normal	1	Low
377	GSM36994	GSE2034	0.166667	1	LumA	1	Low
378	GSM36995	GSE2034	9.41667	0	HER2	1	High
379	GSM36996	GSE2034	2	1	HER2	1	High
380	GSM36997	GSE2034	3.66667	1	LumB	1	High
381	GSM36998	GSE2034	0.416667	1	LumA	1	Low
382	GSM36999	GSE2034	3.08333	1	LumA	1	Low
383	GSM37000	GSE2034	11.4167	0	LumA	1	Low
384	GSM37001	GSE2034	2.75	1	HER2	1	Low
385	GSM37002	GSE2034	1.33333	1	Basal	0	High
386	GSM37003	GSE2034	1.58333	1	LumB	1	High
387	GSM37004	GSE2034	2.91667	1	LumB	1	High
388	GSM37005	GSE2034	4.66667	1	LumA	1	Low
389	GSM37006	GSE2034	5.91667	1	LumB	1	High
390	GSM37007	GSE2034	4.91667	1	LumB	1	High
391	GSM37008	GSE2034	5.83333	1	LumB	1	Low
392	GSM37009	GSE2034	10.1667	0		1	High
393	GSM37010	GSE2034	8.41667	0	LumA	1	Low
394	GSM37011	GSE2034	5	1	LumA	1	Low
395	GSM37012	GSE2034	11	0	LumA	1	Low
396	GSM37013	GSE2034	5.5	1	HER2	1	Low
397	GSM37014	GSE2034	11.9167	0	LumB	1	Low
398	GSM37015	GSE2034	10.1667	0	LumA	1	Low
399	GSM37016	GSE2034	9	0	HER2	0	High
400	GSM37017	GSE2034	9	0	Basal	0	High
401	GSM37018	GSE2034	1.66667	1	LumB	1	High
402	GSM37019	GSE2034	12.1667	0	Normal	1	Low
403	GSM37020	GSE2034	4	1	HER2	0	High
404	GSM37021	GSE2034	9.08333	0	Basal	0	High
405	GSM37022	GSE2034	2.5	1	Basal	0	High
406	GSM37023	GSE2034	1.16667	1	HER2	0	High
407	GSM37024	GSE2034	7.91667	0		1	Low
408	GSM37025	GSE2034	8.91667	0	LumA	1	Low
409	GSM37026	GSE2034	3	1	LumB	1	Low
410	GSM37027	GSE2034	1.41667	1	Normal	1	High
411	GSM37028	GSE2034	3.25	1	LumA	1	Low
412	GSM37029	GSE2034	3.91667	1	LumB	1	High
413	GSM37030	GSE2034	3.66667	1	LumB	1	Low
414	GSM37031	GSE2034	1.5	1	LumB	1	High
415	GSM37032	GSE2034	7.16667	0	LumA	1	Low
416	GSM37033	GSE2034	13.4167	0	Normal	1	Low
417	GSM37034	GSE2034	7.33333	0	HER2	0	High
418	GSM37035	GSE2034	1.16667	1	LumB	1	High
419	GSM37036	GSE2034	1.25	1	HER2	1	Low
420	GSM37037	GSE2034	1.58333	1	LumB	1	Low
421	GSM37038	GSE2034	5	1	LumB	1	High
422	GSM37039	GSE2034	4	1	LumA	1	Low
423	GSM37040	GSE2034	0.5	1	Basal	0	High
424	GSM37041	GSE2034	0.75	1	Normal	1	Low
425	GSM37042	GSE2034	1.16667	1	HER2	0	High
426	GSM37043	GSE2034	13.4167	0	Basal	0	High
427	GSM37044	GSE2034	9.33333	0	HER2	1	Low
428	GSM37045	GSE2034	10.25	0	Basal	0	High
429	GSM37046	GSE2034	7.16667	0	LumB	1	Low
430	GSM37047	GSE2034	9	0	Basal	1	High
431	GSM37048	GSE2034	7.25	0	Normal	0	Low
432	GSM37049	GSE2034	2.41667	1	HER2	0	Low
433	GSM37050	GSE2034	1.5	1	Basal	0	Low
434	GSM37051	GSE2034	1.5	1	Basal	1	High
435	GSM37052	GSE2034	2.66667	1	Basal	0	High
436	GSM37053	GSE2034	2.75	1	Basal	0	High
437	GSM37054	GSE2034	5.5	0	HER2	0	High
438	GSM37055	GSE2034	4.91667	0	HER2	0	High
439	GSM37056	GSE2034	6.83333	0	Normal	0	Low
440	GSM37057	GSE2034	4.91667	0	LumB	1	Low
441	GSM37058	GSE2034	5.33333	1	LumB	1	Low
442	GSM37059	GSE2034	6.91667	0	LumA	1	Low
443	GSM37060	GSE2034	6.75	0	Normal	1	High
444	GSM37061	GSE2034	8.75	0	LumA	0	Low
445	GSM37062	GSE2034	4.5	0	LumB	1	High
446	GSM50034	GSE2603	7.25	0	HER2	0	High
447	GSM50035	GSE2603	1.84	1	Basal	0	High
448	GSM50036	GSE2603	9.15	0	LumB	1	Low
449	GSM50037	GSE2603	6.86	0	LumB	1	High
450	GSM50038	GSE2603	6.47	0	LumB	1	High
451	GSM50039	GSE2603	7.08	0	LumB	1	High
452	GSM50040	GSE2603	7.57	0	Basal	0	High
453	GSM50041	GSE2603	NA	NA	Basal	0	High
454	GSM50042	GSE2603	4.41	0	Basal	0	High
455	GSM50043	GSE2603	5.23	0	LumB	1	High
456	GSM50044	GSE2603	5.62	0	LumB	1	Low
457	GSM50045	GSE2603	10.75	0	Basal	0	High
458	GSM50046	GSE2603	8.04	0	Basal	0	High
459	GSM50047	GSE2603	5.41	0	LumA	1	Low
460	GSM50048	GSE2603	6.07	0	Basal	0	High
461	GSM50049	GSE2603	5.5	0	Normal	1	Low
462	GSM50050	GSE2603	NA	NA	Basal	0	High
463	GSM50051	GSE2603	3.77	0	Normal	1	Low
464	GSM50052	GSE2603	4.56	0	Basal	0	High
465	GSM50053	GSE2603	3.97	0	LumB	1	Low
466	GSM50054	GSE2603	4.05	0	Basal	0	High
467	GSM50055	GSE2603	NA	NA	Basal	0	High
468	GSM50056	GSE2603	NA	NA	HER2	1	High
469	GSM50057	GSE2603	NA	NA	Basal	0	High
470	GSM50058	GSE2603	NA	NA	Basal	0	Low
471	GSM50059	GSE2603	7.63	0	LumB	1	High
472	GSM50060	GSE2603	3.47	1	HER2	0	High
473	GSM50061	GSE2603	3.96	1	Basal	0	Low
474	GSM50062	GSE2603	3.07	1	LumB	1	High
475	GSM50063	GSE2603	3.11	1	Basal	0	High
476	GSM50064	GSE2603	0.94	1	Normal	0	Low
477	GSM50065	GSE2603	5.81	0	HER2	1	Low
478	GSM50066	GSE2603	1.24	1	LumB	0	Low
479	GSM50067	GSE2603	0.77	1	Basal	0	High
480	GSM50068	GSE2603	3.48	1	HER2	1	Low
481	GSM50069	GSE2603	3.83	1	Basal	0	Low
482	GSM50070	GSE2603	3.36	1	HER2	0	High
483	GSM50071	GSE2603	5.82	0	HER2	0	Low
484	GSM50072	GSE2603	10.74	0	HER2	0	Low
485	GSM50073	GSE2603	7.25	0	Basal	0	High
486	GSM50074	GSE2603	7.32	0	Normal	1	Low
487	GSM50075	GSE2603	7.32	0	Normal	1	Low
488	GSM50076	GSE2603	NA	NA	LumA	1	Low
489	GSM50077	GSE2603	NA	NA	LumA	1	Low
490	GSM50078	GSE2603	6.98	0	Basal	0	High
491	GSM50079	GSE2603	6.52	0	Basal	0	High
492	GSM50080	GSE2603	7.25	0	LumA	1	Low
493	GSM50081	GSE2603	5.07	0	LumA	1	Low
494	GSM50082	GSE2603	7.11	0	Normal	1	Low
495	GSM50083	GSE2603	7.28	0	LumB	1	Low
496	GSM50084	GSE2603	6.4	0		1	Low
497	GSM50085	GSE2603	6.5	0	HER2	1	High
498	GSM50086	GSE2603	8.31	0	HER2	1	High
499	GSM50087	GSE2603	8.31	0	LumB	1	High
500	GSM50088	GSE2603	NA	NA	Normal	1	Low
501	GSM50089	GSE2603	8.74	0	Normal	0	Low
502	GSM50090	GSE2603	6.79	0	LumB	1	Low
503	GSM50091	GSE2603	7.19	0	LumB	1	High
504	GSM50092	GSE2603	6.45	0	Basal	0	High
505	GSM50093	GSE2603	7.86	0	Basal	0	High
506	GSM50094	GSE2603	3.22	1	Basal	0	High
507	GSM50095	GSE2603	6.54	1	LumA	1	Low
508	GSM50096	GSE2603	1.38	1	Basal	0	High
509	GSM50097	GSE2603	5.39	1	LumB	1	High
510	GSM50098	GSE2603	2.57	1	LumA	1	Low
511	GSM50099	GSE2603	1.3	1	LumB	1	Low
512	GSM50100	GSE2603	5.81	1	Normal	1	Low
513	GSM50101	GSE2603	6.36	1	LumA	1	Low
514	GSM50102	GSE2603	0.67	1	Basal	0	High
515	GSM50103	GSE2603	1.84	1	Basal	0	High
516	GSM50104	GSE2603	6.77	1	Normal	1	Low
517	GSM50105	GSE2603	7.19	0	HER2	1	Low
518	GSM50106	GSE2603	1.58	1	Basal	0	High
519	GSM50107	GSE2603	6.21	0	Basal	0	High
520	GSM50108	GSE2603	3.96	0	LumB	1	Low
521	GSM50109	GSE2603	NA	NA	LumA	1	Low
522	GSM50110	GSE2603	5.19	0	Basal	0	High
523	GSM50111	GSE2603	7.3	0	LumB	1	Low
524	GSM50112	GSE2603	1.18	1	Basal	1	High
525	GSM50113	GSE2603	NA	NA	LumA	1	Low
526	GSM50114	GSE2603	1.3	1	LumA	1	Low
527	GSM50115	GSE2603	4.42	0	LumB	1	Low
528	GSM50116	GSE2603	3.58	0	Normal	0	Low
529	GSM50117	GSE2603	NA	NA	LumB	1	High
530	GSM50118	GSE2603	6.28	0	LumB	1	Low
531	GSM50119	GSE2603	4.18	0	Basal	0	High
532	GSM50120	GSE2603	3.68	0	HER2	1	Low
533	GSM50121	GSE2603	4.12	0	LumB	1	Low
534	GSM50122	GSE2603	3.24	1	LumB	1	High
535	GSM50123	GSE2603	3.9	0	Basal	0	High
536	GSM50124	GSE2603	NA	NA	LumB	1	Low
537	GSM50125	GSE2603	NA	NA	HER2	0	High
538	GSM50126	GSE2603	NA	NA	HER2	1	High
539	GSM50127	GSE2603	5.24	0	HER2	1	Low
540	GSM50128	GSE2603	2.3	0	LumB	1	Low
541	GSM50129	GSE2603	NA	NA	LumB	1	Low
542	GSM50130	GSE2603	3.36	0	HER2	0	High
543	GSM50131	GSE2603	4.59	1	LumB	1	Low
544	GSM50132	GSE2603	NA	NA	LumB	1	High
545	GSM79114	GSE3494	5.08333	0	Normal	1	Low
546	GSM79116	GSE3494	6.16667	0	HER2	1	High
547	GSM79121	GSE3494	9.91667	0	LumB	1	High
548	GSM79122	GSE3494	11.3333	0	Basal	1	High
549	GSM79127	GSE3494	7.41667	0	LumA	0	Low
550	GSM79129	GSE3494	6.58333	0	LumA	1	Low
551	GSM79132	GSE3494	4.58333	0	LumA	NA	Low
552	GSM79138	GSE3494	10.5	0	HER2	0	High
553	GSM79141	GSE3494	1.33333	0	Normal	1	Low
554	GSM79143	GSE3494	1.41667	1	HER2	0	High
555	GSM79144	GSE3494	2.16667	0	HER2	0	High
556	GSM79146	GSE3494	7.91667	0	LumB	1	High
557	GSM79147	GSE3494	0.666667	1	Basal	0	High
558	GSM79153	GSE3494	2.08333	0	LumB	1	Low
559	GSM79154	GSE3494	11	0	Basal	0	High
560	GSM79157	GSE3494	0.916667	1	Normal	1	Low
561	GSM79158	GSE3494	4.66667	1	Normal	1	Low
562	GSM79161	GSE3494	5.58333	0	LumA	1	Low
563	GSM79162	GSE3494	10.25	0	Normal	1	Low
564	GSM79168	GSE3494	5.33333	0	LumA	1	Low
565	GSM79170	GSE3494	3.66667	1	LumA	1	Low
566	GSM79175	GSE3494	3.33333	1	Normal	1	Low
567	GSM79176	GSE3494	0	1	LumA	1	High
568	GSM79177	GSE3494	4.66667	0	Normal	1	Low
569	GSM79179	GSE3494	5.75	0	LumA	1	High
570	GSM79180	GSE3494	2.33333	1	HER2	1	Low
571	GSM79182	GSE3494	4.5	0	Normal	1	Low
572	GSM79183	GSE3494	1.91667	1	Normal	1	High
573	GSM79184	GSE3494	10	0	Basal	0	High
574	GSM79187	GSE3494	2.33333	0	Normal	1	High
575	GSM79189	GSE3494	0	1	HER2	1	High
576	GSM79192	GSE3494	2.91667	1	LumA	1	High
577	GSM79194	GSE3494	7.91667	0	LumA	1	Low
578	GSM79197	GSE3494	3	0	LumB	1	High
579	GSM79200	GSE3494	8.25	0	LumA	1	Low
580	GSM79202	GSE3494	1.16667	1		1	Low
581	GSM79203	GSE3494	5.5	1	LumA	1	Low
582	GSM79204	GSE3494	10	0	LumA	1	Low
583	GSM79207	GSE3494	8.16667	0	LumA	1	Low
584	GSM79209	GSE3494	6.41667	0	LumB	1	Low
585	GSM79211	GSE3494	0.0833333	0		1	High
586	GSM79212	GSE3494	7.41667	0	LumA	1	Low
587	GSM79213	GSE3494	0.5	1	LumA	1	High
588	GSM79214	GSE3494	1.5	0	LumB	1	High
589	GSM79216	GSE3494	8.91667	0	Normal	1	High
590	GSM79218	GSE3494	9.08333	0	LumA	1	Low
591	GSM79219	GSE3494	9.58333	0	LumB	1	High
592	GSM79220	GSE3494	8.83333	0	LumA	1	Low
593	GSM79222	GSE3494	8.08333	0	LumB	1	High
594	GSM79223	GSE3494	1	1	LumB	1	High
595	GSM79224	GSE3494	8.41667	1	Normal	1	High
596	GSM79225	GSE3494	5	0		0	Low
597	GSM79227	GSE3494	4.41667	0	Basal	1	High
598	GSM79230	GSE3494	4.83333	0	LumA	1	Low
599	GSM79233	GSE3494	1.83333	1	HER2	1	High
600	GSM79235	GSE3494	10	0	Basal	1	High
601	GSM79237	GSE3494	10.0833	0	LumA	1	Low
602	GSM79238	GSE3494	9.5	0	HER2	1	High
603	GSM79241	GSE3494	8.58333	1	LumB	1	High
604	GSM79242	GSE3494	2.41667	1	LumB	1	High
605	GSM79243	GSE3494	0.916667	1	LumB	1	High
606	GSM79248	GSE3494	4.66667	0	LumA	1	Low
607	GSM79251	GSE3494	0.166667	0	HER2	0	High
608	GSM79253	GSE3494	2.58333	1	Basal	0	High
609	GSM79254	GSE3494	4.83333	0	LumA	1	Low
610	GSM79256	GSE3494	2	1	Normal	1	Low
611	GSM79258	GSE3494	4.83333	0	LumA	1	Low
612	GSM79260	GSE3494	8.91667	0	LumA	1	Low
613	GSM79261	GSE3494	5.75	1	Normal	1	Low
614	GSM79264	GSE3494	7.33333	0	LumA	1	Low
615	GSM79265	GSE3494	5.91667	0	LumA	1	Low
616	GSM79266	GSE3494	8.08333	1	LumA	1	Low
617	GSM79267	GSE3494	7.16667	0	LumB	1	High
618	GSM79269	GSE3494	8.16667	0	LumA	1	Low
619	GSM79271	GSE3494	0	0	Basal	0	High
620	GSM79272	GSE3494	1.16667	1	Normal	1	High
621	GSM79273	GSE3494	8.83333	0	Basal	0	High
622	GSM79276	GSE3494	9.25	0	LumA	1	Low
623	GSM79277	GSE3494	9.75	0	LumA	1	Low
624	GSM79278	GSE3494	7.25	0	Normal	1	Low
625	GSM79284	GSE3494	3.41667	1		1	High
626	GSM79287	GSE3494	9.08333	0	Basal	1	High
627	GSM79291	GSE3494	7.83333	0	LumA	0	Low
628	GSM79294	GSE3494	8.5	0	Normal	1	High
629	GSM79295	GSE3494	8.41667	0	LumA	1	Low
630	GSM79296	GSE3494	9	0	Normal	1	Low
631	GSM79307	GSE3494	7.75	0	LumA	1	Low
632	GSM79309	GSE3494	8.08333	1	Normal	1	Low
633	GSM79310	GSE3494	6.66667	0	LumA	1	Low
634	GSM79313	GSE3494	8.91667	0	HER2	1	High
635	GSM79319	GSE3494	0	0	Normal	1	High
636	GSM79320	GSE3494	7.66667	1	LumB	1	Low
637	GSM79322	GSE3494	9.66667	1	HER2	0	High
638	GSM79324	GSE3494	5	1	LumA	1	Low
639	GSM79325	GSE3494	9.16667	1	LumA	1	Low
640	GSM79329	GSE3494	0.583333	1	Basal	0	High
641	GSM79332	GSE3494	0.5	1	HER2	1	High
642	GSM79334	GSE3494	1	1	Normal	1	Low
643	GSM79335	GSE3494	6.08333	1	LumB	1	High
644	GSM79336	GSE3494	0.25	1	Basal	0	High
645	GSM79340	GSE3494	1.33333	1	HER2	1	High
646	GSM79344	GSE3494	6.5	0	HER2	1	High
647	GSM79346	GSE3494	6.41667	0	HER2	1	High
648	GSM79348	GSE3494	3.58333	1	LumB	1	High
649	GSM79360	GSE3494	2.66667	0	HER2	1	High
650	GSM79361	GSE3494	2.33333	0	Normal	1	Low
651	GSM79363	GSE3494	6.33333	0	Normal	1	High
652	GSM79364	GSE3494	5.08333	0	LumB	1	Low
653	GSM120649	GSE5327	11.3388	0	Basal	0	Low
654	GSM120651	GSE5327	7.36066	0	Basal	0	Low
655	GSM120652	GSE5327	1.01913	1	HER2	0	Low
656	GSM120653	GSE5327	7.99727	0	Basal	0	Low
657	GSM120654	GSE5327	8.10929	0	LumA	0	Low
658	GSM120655	GSE5327	0.84153	1	Basal	0	High
659	GSM120656	GSE5327	1.87432	1	Basal	0	High
660	GSM120657	GSE5327	5.09016	0	Basal	0	High
661	GSM120658	GSE5327	10.2213	0	Basal	0	High
662	GSM120659	GSE5327	8.75683	0	HER2	0	High
663	GSM120660	GSE5327	9.70492	0	Basal	0	High
664	GSM120661	GSE5327	7.21312	0	Basal	0	High
665	GSM120662	GSE5327	5.72951	1		0	Low
666	GSM120663	GSE5327	2.41257	1	Basal	0	Low
667	GSM120664	GSE5327	6.93169	0	HER2	0	Low
668	GSM120665	GSE5327	13.041	0	LumB	0	Low
669	GSM120666	GSE5327	7.28962	0	Basal	0	Low
670	GSM120667	GSE5327	5.93989	0	LumB	0	Low
671	GSM120668	GSE5327	0.598361	1	Basal	0	High
672	GSM120669	GSE5327	8.01913	0	Basal	0	Low
673	GSM120670	GSE5327	5.87978	0	HER2	0	Low
674	GSM120671	GSE5327	1.96995	1	Basal	0	High
675	GSM120672	GSE5327	10.6448	0	Basal	0	Low
676	GSM120673	GSE5327	5.35792	0	HER2	0	Low
677	GSM120674	GSE5327	7.19399	0	HER2	0	Low
678	GSM120675	GSE5327	9.95355	0	Basal	0	High
679	GSM120676	GSE5327	6.14208	0	HER2	0	Low
680	GSM120677	GSE5327	5.69672	0	Basal	0	High
681	GSM120678	GSE5327	8.86885	0	Normal	0	Low
682	GSM120679	GSE5327	3.46995	1	Basal	0	Low
683	GSM120680	GSE5327	8.60656	0	Basal	0	High
684	GSM120681	GSE5327	9.58743	0	HER2	0	Low
685	GSM120682	GSE5327	6.36066	0	Basal	0	High
686	GSM120683	GSE5327	10.571	0	Basal	0	High
687	GSM120684	GSE5327	10.929	0	Basal	0	High
688	GSM120685	GSE5327	7.32787	0	Basal	0	High
689	GSM120686	GSE5327	6.73771	0	Basal	0	Low
690	GSM120687	GSE5327	0.765027	1	Basal	0	High
691	GSM120688	GSE5327	10.8415	0	Basal	0	High
692	GSM120689	GSE5327	5	0	Normal	0	Low
693	GSM120690	GSE5327	7.31967	0	Basal	0	Low
694	GSM120691	GSE5327	8.56558	0	Basal	0	High
695	GSM120692	GSE5327	7.38525	0	Basal	0	High
696	GSM120693	GSE5327	5.21858	0	HER2	0	Low
697	GSM120694	GSE5327	7.1776	0	HER2	0	Low
698	GSM120695	GSE5327	7.48907	0	Basal	0	High
699	GSM120696	GSE5327	12.6257	0	Basal	0	High
700	GSM120697	GSE5327	9.28688	0	Normal	0	Low
701	GSM120698	GSE5327	5.12295	0	Basal	0	High
702	GSM120699	GSE5327	6.64481	0	Basal	0	High
703	GSM120700	GSE5327	6.06011	0	HER2	0	Low
704	GSM120701	GSE5327	5.74863	0	Basal	0	High
705	GSM120702	GSE5327	0.363388	1	Basal	0	High
706	GSM120703	GSE5327	7.60109	0	Basal	0	High
707	GSM120704	GSE5327	7.59563	0	Normal	0	Low
708	GSM120705	GSE5327	6.90984	0	Basal	0	High
709	GSM120706	GSE5327	8.51366	0	Basal	0	High
710	GSM120707	GSE5327	1.80055	1	HER2	0	Low
711	GSM65316	GSE6532	2.58356	0	LumB	1	High
712	GSM65317	GSE6532	0.583562	1	LumB	1	High
713	GSM65318	GSE6532	9.91781	0	LumA	1	Low
714	GSM65319	GSE6532	8.41644	0	LumA	1	Low
715	GSM65320	GSE6532	9.08219	0	Normal	1	Low
716	GSM65321	GSE6532	3.58356	0	LumB	1	High
717	GSM65322	GSE6532	9.33425	0	LumB	1	High
718	GSM65323	GSE6532	1.83288	0	LumA	1	Low
719	GSM65324	GSE6532	3.24932	0	LumB	1	High
720	GSM65325	GSE6532	0.583562	0	HER2	1	High
721	GSM65326	GSE6532	11.7507	0	Basal	1	High
722	GSM65327	GSE6532	NA	NA		NA	High
723	GSM65328	GSE6532	NA	NA	LumB	NA	High
724	GSM65329	GSE6532	8.41644	0	LumB	1	Low
725	GSM65330	GSE6532	10.5014	0	LumB	1	High
726	GSM65331	GSE6532	9.50137	0	LumA	1	Low
727	GSM65332	GSE6532	10.8329	0	LumA	1	Low
728	GSM65333	GSE6532	3.41644	0	Basal	1	High
729	GSM65334	GSE6532	9.33425	0	LumA	1	Low
730	GSM65335	GSE6532	1.75068	1	LumB	1	High
731	GSM65336	GSE6532	9.50137	1	LumA	1	Low
732	GSM65337	GSE6532	0.334247	NA	LumB	1	High
733	GSM65338	GSE6532	8.91781	1	LumB	1	High
734	GSM65339	GSE6532	3.08219	1	Basal	1	High
735	GSM65340	GSE6532	2.32877	0	Normal	1	Low
736	GSM65341	GSE6532	2.96986	0	LumB	1	High
737	GSM65342	GSE6532	0.180822	NA	LumA	1	Low
738	GSM65343	GSE6532	0.619178	NA	Normal	1	High
739	GSM65344	GSE6532	0.709589	0	LumB	1	High
740	GSM65345	GSE6532	1.35068	0	LumB	1	High
741	GSM65346	GSE6532	1.55342	0	Normal	1	Low
742	GSM65347	GSE6532	2.53425	NA		1	Low
743	GSM65348	GSE6532	2.6	0	LumB	1	Low
744	GSM65349	GSE6532	2.74247	NA	LumA	1	Low
745	GSM65350	GSE6532	3.73425	NA	HER2	1	High
746	GSM65351	GSE6532	3.87945	0	LumB	1	Low
747	GSM65352	GSE6532	4.1726	0	LumB	1	High
748	GSM65353	GSE6532	4.49315	0	LumB	1	High
749	GSM65354	GSE6532	4.95342	0	LumB	1	High
750	GSM65355	GSE6532	5.16438	0	Normal	1	Low
751	GSM65356	GSE6532	5.31781	0	Normal	1	High
752	GSM65357	GSE6532	5.48219	0	LumA	1	High
753	GSM65358	GSE6532	5.58082	0	LumB	1	Low
754	GSM65359	GSE6532	5.73699	0	LumB	1	High
755	GSM65360	GSE6532	7.00548	0	LumA	1	Low
756	GSM65361	GSE6532	7.35616	0	LumA	1	Low
757	GSM65362	GSE6532	7.57808	0	Normal	1	Low
758	GSM65363	GSE6532	8.59178	0	LumA	1	Low
759	GSM65364	GSE6532	8.80822	0	LumA	1	High
760	GSM65365	GSE6532	8.88219	0	LumA	1	Low
761	GSM65366	GSE6532	9.4137	0	LumA	1	Low
762	GSM65367	GSE6532	9.87945	0	Basal	1	High
763	GSM65368	GSE6532	10.2877	0	LumA	1	Low
764	GSM65369	GSE6532	0.49863	NA	LumB	1	High
765	GSM65370	GSE6532	1.73973	1	LumB	1	High
766	GSM65371	GSE6532	1.54521	1	LumB	1	High
767	GSM65372	GSE6532	2.56986	1	LumB	1	High
768	GSM65373	GSE6532	6.50137	1	LumA	1	Low
769	GSM65374	GSE6532	4.52877	1	LumB	1	High
770	GSM65375	GSE6532	4.88767	NA	LumB	1	High
771	GSM65376	GSE6532	5	0	Normal	1	High
772	GSM65377	GSE6532	5.67123	1	LumB	1	High
773	GSM65378	GSE6532	7.12329	1	Normal	1	High
774	GSM65379	GSE6532	8.10411	0	LumA	1	Low
775	GSM65752	GSE6532	6.24658	0	Basal	0	High
776	GSM65753	GSE6532	7.32877	0	Normal	1	Low
777	GSM65754	GSE6532	1.16712	0	Normal	1	Low
778	GSM65755	GSE6532	0.49863	1		1	High
779	GSM65756	GSE6532	3.08219	1	HER2	1	High
780	GSM65757	GSE6532	10.8274	0	HER2	1	High
781	GSM65758	GSE6532	4.99726	1	LumB	1	Low
782	GSM65760	GSE6532	1.91507	1	HER2	1	High
783	GSM65761	GSE6532	2	1	LumB	1	High
784	GSM65762	GSE6532	2.41644	0	Normal	1	Low
785	GSM65763	GSE6532	7.74521	0	LumA	1	Low
786	GSM65764	GSE6532	5.49589	0	HER2	1	Low
787	GSM65765	GSE6532	6.91233	0	LumA	1	Low
788	GSM65766	GSE6532	9.99452	0	Normal	0	Low
789	GSM65767	GSE6532	6.16438	0	LumA	1	Low
790	GSM65768	GSE6532	9.8274	0	HER2	0	High
791	GSM65769	GSE6532	8.57808	0	Normal	1	High
792	GSM65770	GSE6532	6.83014	1	Normal	1	Low
793	GSM65771	GSE6532	8.66301	0	LumA	1	Low
794	GSM65772	GSE6532	9.57808	0	HER2	0	High
795	GSM65773	GSE6532	5.91233	0	Normal	1	Low
796	GSM65774	GSE6532	5.16438	0	LumB	1	High
797	GSM65775	GSE6532	10.0767	0		1	Low
798	GSM65776	GSE6532	4.4137	1		1	High
799	GSM65779	GSE6532	7.66301	0	Normal	1	Low
800	GSM65780	GSE6532	9.07945	0	LumA	1	Low
801	GSM65781	GSE6532	9.49589	0	LumA	1	Low
802	GSM65782	GSE6532	6.4137	1	LumA	1	Low
803	GSM65783	GSE6532	9.16164	0	Normal	1	Low
804	GSM65784	GSE6532	2.16438	0	LumA	1	High
805	GSM65785	GSE6532	5.99726	0	LumA	1	Low
806	GSM65786	GSE6532	4.16438	0	LumA	1	High
807	GSM65787	GSE6532	2.91507	0	LumA	1	Low
808	GSM65788	GSE6532	5.99726	0	Normal	1	Low
809	GSM65789	GSE6532	6.74521	0	LumA	1	Low
810	GSM65790	GSE6532	4.49863	0	LumB	1	Low
811	GSM65791	GSE6532	8.8274	0	LumA	1	Low
812	GSM65792	GSE6532	8.91233	0	Basal	1	High
813	GSM65793	GSE6532	3.66575	0	Normal	1	Low
814	GSM65794	GSE6532	8.66301	0	HER2	1	High
815	GSM65795	GSE6532	8.74521	0	Basal	1	High
816	GSM65796	GSE6532	1	0	LumA	1	Low
817	GSM65797	GSE6532	2.33151	0	Normal	1	Low
818	GSM65798	GSE6532	9.41096	0	LumA	1	Low
819	GSM65799	GSE6532	7.32877	0	LumA	1	Low
820	GSM65800	GSE6532	6.24658	0	LumA	1	Low
821	GSM65801	GSE6532	8.99452	0	LumA	1	Low
822	GSM65802	GSE6532	6.74521	0	Basal	0	High
823	GSM65803	GSE6532	2.58082	1	Normal	0	Low
824	GSM65804	GSE6532	2.24932	1	Basal	0	High
825	GSM65805	GSE6532	8.41096	0	Basal	1	High
826	GSM65806	GSE6532	0.167123	0	Basal	0	High
827	GSM65807	GSE6532	9.24384	0	LumA	1	Low
828	GSM65808	GSE6532	8.24658	0	Normal	1	Low
829	GSM65810	GSE6532	8.8274	0	LumB	NA	Low
830	GSM65811	GSE6532	0.583562	0	Normal	0	Low
831	GSM65812	GSE6532	11.9096	0	LumA	1	Low
832	GSM65813	GSE6532	0.750685	0	HER2	1	High
833	GSM65814	GSE6532	3.49863	0	Normal	1	Low
834	GSM65815	GSE6532	5.91233	1	LumA	1	High
835	GSM65816	GSE6532	9.99452	0	Basal	0	High
836	GSM65817	GSE6532	10.1616	0	Normal	1	Low
837	GSM65818	GSE6532	4.24658	0	LumB	1	High
838	GSM65819	GSE6532	11.411	0	HER2	1	High
839	GSM65820	GSE6532	14.5342	0	LumA	1	High
840	GSM65821	GSE6532	11.1808	0	LumB	1	High
841	GSM65822	GSE6532	8.47671	0	LumB	0	High
842	GSM65823	GSE6532	14.1863	0	LumA	1	Low
843	GSM65824	GSE6532	12.0493	1	Normal	0	Low
844	GSM65825	GSE6532	13.9616	0	HER2	NA	High
845	GSM65826	GSE6532	5.82192	1	Normal	1	Low
846	GSM65827	GSE6532	13.7781	0	LumA	1	High
847	GSM65828	GSE6532	1.77534	1	LumB	1	High
848	GSM65829	GSE6532	11.4055	0		0	High
849	GSM65830	GSE6532	13.3397	0	LumA	1	Low
850	GSM65831	GSE6532	13.7781	0	LumB	1	High
851	GSM65832	GSE6532	12.9151	0	LumA	0	Low
852	GSM65833	GSE6532	13.4411	0	HER2	0	High
853	GSM65834	GSE6532	12.5452	1	LumB	1	Low
854	GSM65835	GSE6532	1.53973	1	HER2	0	High
855	GSM65836	GSE6532	12.6164	0	Normal	0	Low
856	GSM65837	GSE6532	5.13699	1	LumB	1	High
857	GSM65838	GSE6532	13.3123	0	HER2	NA	High
858	GSM65839	GSE6532	1.53973	0	HER2	0	High
859	GSM65840	GSE6532	12.6411	0	Normal	1	Low
860	GSM65841	GSE6532	10.5589	0	Basal	0	High
861	GSM65842	GSE6532	12.8301	0	Basal	0	High
862	GSM65843	GSE6532	7.01918	0	Basal	0	High
863	GSM65844	GSE6532	0.605479	1	LumB	1	High
864	GSM65845	GSE6532	12.5973	0	Basal	0	High
865	GSM65846	GSE6532	3.04658	1	HER2	0	High
866	GSM65847	GSE6532	2.91781	1	LumA	1	Low
867	GSM65848	GSE6532	12.789	0	LumA	1	Low
868	GSM65849	GSE6532	2.89315	1	Normal	1	Low
869	GSM65850	GSE6532	12.4219	0	Basal	0	High
870	GSM65851	GSE6532	12.4658	0	LumB	1	High
871	GSM65852	GSE6532	3.47123	1	Basal	NA	High
872	GSM65853	GSE6532	10.7178	0	LumA	1	Low
873	GSM65854	GSE6532	12.2658	0	LumA	1	Low
874	GSM65855	GSE6532	3.11233	0	HER2	0	High
875	GSM65856	GSE6532	9.81644	0	LumB	1	High
876	GSM65857	GSE6532	4.74247	1	LumB	1	High
877	GSM65858	GSE6532	12.0411	0	LumA	NA	Low
878	GSM65859	GSE6532	12.3233	0	LumA	1	Low
879	GSM65860	GSE6532	12.2548	0	LumA	1	Low
880	GSM65861	GSE6532	2.64384	1	Basal	0	High
881	GSM65862	GSE6532	11.8603	0	LumA	1	Low
882	GSM65863	GSE6532	11.9288	0	Basal	0	High
883	GSM65864	GSE6532	10.0438	0	LumA	1	Low
884	GSM65865	GSE6532	12.0603	0	Normal	0	Low
885	GSM65866	GSE6532	11.1726	0	HER2	0	High
886	GSM65867	GSE6532	11.5562	0	LumB	1	Low
887	GSM65868	GSE6532	3.00822	1	LumB	1	High
888	GSM65869	GSE6532	2.63288	1	LumB	1	High
889	GSM65870	GSE6532	11.4603	0	HER2	0	High
890	GSM65871	GSE6532	8.73699	0	Normal	1	Low
891	GSM65872	GSE6532	1.99726	1		0	High
892	GSM65873	GSE6532	4.3589	0	LumB	1	High
893	GSM65874	GSE6532	5.26027	0	Normal	1	Low
894	GSM65875	GSE6532	8.93699	0	LumA	1	Low
895	GSM65876	GSE6532	5.2411	0	LumB	NA	High
896	GSM65877	GSE6532	7.25479	0	LumA	1	High
897	GSM65878	GSE6532	0.734247	1	Basal	0	High
898	GSM65879	GSE6532	3.53425	0	Basal	0	Low
899	GSM65880	GSE6532	7.69589	0	Normal	0	High
900	GSM150794	GSE6532	13.074	NA	LumA	NA	Low
901	GSM150795	GSE6532	2.10685	NA	Normal	0	Low
902	GSM150796	GSE6532	10.7918	NA	HER2	0	High
903	GSM150797	GSE6532	0.641096	NA	Normal	0	Low
904	GSM150798	GSE6532	3.75342	NA	Normal	0	Low
905	GSM150799	GSE6532	12.4685	NA	LumA	1	Low
906	GSM150800	GSE6532	7.26301	NA	Normal	0	Low
907	GSM150801	GSE6532	10.4658	NA	Normal	0	Low
908	GSM150802	GSE6532	NA	NA	LumA	NA	High
909	GSM150803	GSE6532	NA	NA	Normal	NA	Low
910	GSM150804	GSE6532	NA	NA	Basal	NA	High
911	GSM150805	GSE6532	NA	NA	HER2	NA	High
912	GSM150943	GSE6532	2.67671	0	Normal	1	High
913	GSM150944	GSE6532	7.73973	0	Normal	1	Low
914	GSM150945	GSE6532	6.20822	1	LumB	1	High
915	GSM150946	GSE6532	3.71781	1	LumB	1	High
916	GSM150947	GSE6532	2.28767	1	LumA	1	Low
917	GSM150948	GSE6532	7.28219	0	LumA	1	Low
918	GSM150949	GSE6532	7.79452	0	LumB	1	Low
919	GSM150950	GSE6532	5.10959	0	LumB	1	High
920	GSM150951	GSE6532	5.1589	0	LumA	1	High
921	GSM150952	GSE6532	4.49315	0	LumA	1	Low
922	GSM150953	GSE6532	8	0	LumA	1	Low
923	GSM150954	GSE6532	6.25205	0	Normal	1	Low
924	GSM150955	GSE6532	4.12055	0	LumA	1	High
925	GSM150956	GSE6532	3.10411	1	HER2	1	High
926	GSM150957	GSE6532	6.92877	0	HER2	1	High
927	GSM150958	GSE6532	7.18904	0	LumA	1	Low
928	GSM150959	GSE6532	7.03836	0	LumA	1	Low
929	GSM150960	GSE6532	1.97534	1	LumB	1	High
930	GSM150961	GSE6532	1.96438	1	LumB	1	High
931	GSM150962	GSE6532	4.03288	0	LumB	1	High
932	GSM150963	GSE6532	7.91781	0	Normal	1	Low
933	GSM150964	GSE6532	3.99452	0	LumA	1	High
934	GSM150965	GSE6532	6.85753	0	LumA	1	Low
935	GSM150966	GSE6532	5.96712	0	LumB	1	High
936	GSM150967	GSE6532	0.0410959	NA		1	High
937	GSM150968	GSE6532	2.85753	0	LumA	1	Low
938	GSM150969	GSE6532	3.63014	1	LumB	1	Low
939	GSM150970	GSE6532	4.81918	0	LumB	1	High
940	GSM150971	GSE6532	4.93699	0	LumB	1	High
941	GSM150972	GSE6532	4.99452	0		1	High
942	GSM150973	GSE6532	5.35616	0	LumA	1	Low
943	GSM150974	GSE6532	3.78082	1	LumA	1	Low
944	GSM150975	GSE6532	3.30685	0	LumB	1	Low
945	GSM150976	GSE6532	4.95342	0	LumB	1	High
946	GSM150977	GSE6532	5.85753	0	LumA	1	High
947	GSM150978	GSE6532	5.17808	0	Normal	1	Low
948	GSM150979	GSE6532	5.64658	0	LumA	1	Low
949	GSM150980	GSE6532	4.5726	0	LumA	1	Low
950	GSM150981	GSE6532	4.53151	0	LumA	1	Low
951	GSM150982	GSE6532	4.55068	NA	LumB	1	High
952	GSM150983	GSE6532	10.4904	0	LumB	1	Low
953	GSM150984	GSE6532	9.34795	0	HER2	1	High
954	GSM150985	GSE6532	10.5808	0	LumB	1	High
955	GSM150986	GSE6532	10.1589	0	Normal	1	Low
956	GSM150987	GSE6532	3.7726	1	LumA	1	Low
957	GSM150988	GSE6532	0.0219178	NA	LumA	1	Low
958	GSM150989	GSE6532	5.19178	0	LumA	1	Low
959	GSM150990	GSE6532	9.80274	0	LumA	1	Low
960	GSM150991	GSE6532	12.7452	0	LumB	1	Low
961	GSM150992	GSE6532	9.78356	0	HER2	1	High
962	GSM150993	GSE6532	9.57808	0	LumA	1	Low
963	GSM150994	GSE6532	11.0521	0	LumA	1	Low
964	GSM150995	GSE6532	10.3836	0	Normal	1	Low
965	GSM150996	GSE6532	10.0055	0	LumB	1	High
966	GSM150997	GSE6532	9.87671	0		1	High
967	GSM150998	GSE6532	2.67123	1	LumB	1	High
968	GSM150999	GSE6532	3.54247	1	HER2	1	High
969	GSM151000	GSE6532	4.34521	0	LumA	1	Low
970	GSM151001	GSE6532	1.35068	1	HER2	1	High
971	GSM151002	GSE6532	6.0411	0	LumB	1	High
972	GSM151003	GSE6532	5.46301	0	LumA	1	Low
973	GSM151004	GSE6532	4.10685	0	LumB	1	Low
974	GSM151005	GSE6532	9.43288	0	LumA	1	Low
975	GSM151006	GSE6532	2.59452	0	LumA	1	High
976	GSM151007	GSE6532	4.15342	0	LumA	1	Low
977	GSM151008	GSE6532	8.24384	0	HER2	1	High
978	GSM151009	GSE6532	8.09041	0	LumA	1	Low
979	GSM151010	GSE6532	8	0	LumA	1	Low
980	GSM151011	GSE6532	8.11233	0	LumB	1	Low
981	GSM151012	GSE6532	NA	NA	Basal	NA	High
982	GSM151013	GSE6532	0.917808	1	LumB	1	High
983	GSM151014	GSE6532	4.41644	1	LumA	1	Low
984	GSM151015	GSE6532	NA	NA	HER2	NA	High
985	GSM151016	GSE6532	2.83288	0	Normal	1	Low
986	GSM151017	GSE6532	10.0822	0	LumA	1	High
987	GSM151018	GSE6532	9.58356	0	LumB	1	Low
988	GSM151019	GSE6532	3.41644	1	HER2	1	High
989	GSM151020	GSE6532	6.50137	1	LumB	1	High
990	GSM151021	GSE6532	4.41644	0	LumA	1	Low
991	GSM151022	GSE6532	1.50137	1	LumB	1	High
992	GSM151023	GSE6532	9.83288	0	LumB	1	High
993	GSM151024	GSE6532	9.83288	0	LumA	1	Low
994	GSM151025	GSE6532	4.08219	0	LumA	1	Low
995	GSM151026	GSE6532	1.75068	0		1	High
996	GSM151027	GSE6532	1.91781	0	Normal	1	Low
997	GSM151028	GSE6532	7	1	LumA	1	Low
998	GSM151029	GSE6532	0.167123	NA	LumA	1	High
999	GSM151030	GSE6532	NA	NA	LumB	NA	High
1000	GSM151031	GSE6532	4.41644	0	HER2	1	High
1001	GSM151032	GSE6532	NA	NA	HER2	NA	Low
1002	GSM151033	GSE6532	9.83288	0	Normal	1	Low
1003	GSM151034	GSE6532	9.91781	0	Normal	1	Low
1004	GSM151035	GSE6532	3.75068	0	LumA	1	Low
1005	GSM151036	GSE6532	9	0	HER2	1	Low
1006	GSM151037	GSE6532	10.2493	0	LumB	1	High
1007	GSM151038	GSE6532	0.50137	1	HER2	1	High
1008	GSM151039	GSE6532	9.66575	0	LumA	1	High
1009	GSM151040	GSE6532	9.30137	0	Basal	0	High
1010	GSM151041	GSE6532	9.50137	0	LumA	1	Low
1011	GSM151042	GSE6532	7.24932	1	LumB	1	High
1012	GSM151043	GSE6532	NA	NA	Basal	NA	High
1013	GSM151044	GSE6532	9.41644	0	LumA	1	Low
1014	GSM151045	GSE6532	1.30137	1	HER2	0	High
1015	GSM151046	GSE6532	1.2	1	HER2	0	High
1016	GSM151047	GSE6532	5.91781	0	LumA	1	Low
1017	GSM151048	GSE6532	6.33425	0	LumA	1	Low
1018	GSM151049	GSE6532	0.90137	0	HER2	0	High
1019	GSM151050	GSE6532	6.50137	1		1	High
1020	GSM151051	GSE6532	3.24932	0	HER2	1	High
1021	GSM151052	GSE6532	7.83288	0	LumB	1	Low
1022	GSM151053	GSE6532	2.41644	0	Normal	1	Low
1023	GSM151054	GSE6532	8.75068	0	LumA	1	Low
1024	GSM151055	GSE6532	8.58356	0		1	Low
1025	GSM151056	GSE6532	10.0822	0	LumA	1	High
1026	GSM151057	GSE6532	2.58356	0	LumB	1	High
1027	GSM151058	GSE6532	1.08219	1	Normal	1	Low
1028	GSM151059	GSE6532	0.167123	NA	Normal	1	Low
1029	GSM151060	GSE6532	10	0	Normal	1	High
1030	GSM151061	GSE6532	0.90137	1	HER2	0	High
1031	GSM151062	GSE6532	NA	NA	LumA	NA	Low
1032	GSM151063	GSE6532	1.08219	1	Normal	1	High
1033	GSM151064	GSE6532	NA	NA	HER2	NA	High
1034	GSM151065	GSE6532	2.41644	1	HER2	1	Low
1035	GSM151066	GSE6532	6.24932	0	LumB	1	High
1036	GSM151067	GSE6532	2.08219	0	HER2	1	Low
1037	GSM151068	GSE6532	0.249315	1	LumA	1	Low
1038	GSM177885	GSE7390	1.98082	1	HER2	0	High
1039	GSM177886	GSE7390	18.0575	0	LumB	1	High
1040	GSM177887	GSE7390	1.43562	1	Basal	0	High
1041	GSM177888	GSE7390	17.137	1	LumB	1	High
1042	GSM177889	GSE7390	10.4712	1	LumB	1	Low
1043	GSM177890	GSE7390	17.8274	0	Normal	1	Low
1044	GSM177891	GSE7390	16.2932	0	Basal	0	High
1045	GSM177892	GSE7390	15.9342	1	Normal	1	Low
1046	GSM177893	GSE7390	16.4575	0	LumB	1	Low
1047	GSM177894	GSE7390	3.37808	1	Normal	1	High
1048	GSM177895	GSE7390	3.11233	1	LumB	1	High
1049	GSM177896	GSE7390	16.3945	0	LumA	1	Low
1050	GSM177897	GSE7390	17.1205	0	Basal	0	High
1051	GSM177898	GSE7390	11.1397	1	Normal	0	Low
1052	GSM177899	GSE7390	1.89041	1	Basal	0	High
1053	GSM177900	GSE7390	2.72329	1	LumB	1	Low
1054	GSM177901	GSE7390	1.18904	1	Basal	0	High
1055	GSM177902	GSE7390	4.77534	1	HER2	0	High
1056	GSM177903	GSE7390	7.84384	1	HER2	0	High
1057	GSM177904	GSE7390	15.5973	0	LumA	1	Low
1058	GSM177905	GSE7390	15.9534	0		1	Low
1059	GSM177906	GSE7390	15.8493	0	Basal	0	High
1060	GSM177907	GSE7390	15.5096	0	Normal	1	Low
1061	GSM177908	GSE7390	7.96986	1	LumA	1	High
1062	GSM177909	GSE7390	3.20822	1	Basal	0	High
1063	GSM177910	GSE7390	14	0	LumB	1	Low
1064	GSM177911	GSE7390	15.1589	0	Normal	1	Low
1065	GSM177912	GSE7390	15.263	0	Normal	1	Low
1066	GSM177913	GSE7390	15.1205	0	Basal	0	High
1067	GSM177914	GSE7390	14.737	0		1	Low
1068	GSM177915	GSE7390	12.8082	0	HER2	1	Low
1069	GSM177916	GSE7390	12.7452	0	LumB	1	High
1070	GSM177917	GSE7390	11.5808	0	LumA	1	Low
1071	GSM177918	GSE7390	2.49315	1	HER2	0	Low
1072	GSM177919	GSE7390	12.2521	0	LumA	1	Low
1073	GSM177920	GSE7390	3.30411	1	LumB	1	High
1074	GSM177921	GSE7390	19.3342	0	LumA	1	Low
1075	GSM177922	GSE7390	2.62466	0	LumA	1	Low
1076	GSM177923	GSE7390	14.6822	0	Basal	0	High
1077	GSM177924	GSE7390	16.2877	0	LumA	0	Low
1078	GSM177925	GSE7390	15.4822	0	Basal	0	High
1079	GSM177926	GSE7390	1.44658	1	LumB	1	High
1080	GSM177927	GSE7390	2.18082	1	HER2	0	High
1081	GSM177928	GSE7390	15.5753	0	LumA	1	Low
1082	GSM177929	GSE7390	2.80274	1	LumB	1	High
1083	GSM177930	GSE7390	13.126	0	LumA	1	Low
1084	GSM177931	GSE7390	3.32877	0	Normal	1	Low
1085	GSM177932	GSE7390	10.3534	0	Normal	1	Low
1086	GSM177933	GSE7390	14.537	0	LumB	1	Low
1087	GSM177934	GSE7390	15.5562	0	LumB	1	High
1088	GSM177935	GSE7390	1.15342	1	Basal	0	High
1089	GSM177936	GSE7390	15.3753	0	LumA	1	Low
1090	GSM177937	GSE7390	8.55068	1	Basal	0	High
1091	GSM177938	GSE7390	3.02466	0	Normal	1	Low
1092	GSM177939	GSE7390	12.8521	0	HER2	0	High
1093	GSM177940	GSE7390	14.3507	0	LumA	1	Low
1094	GSM177941	GSE7390	13.9753	0	Normal	1	Low
1095	GSM177942	GSE7390	7.69589	0	LumB	1	High
1096	GSM177943	GSE7390	9.03014	0	Basal	0	High
1097	GSM177944	GSE7390	9.73973	0	Basal	1	High
1098	GSM177945	GSE7390	14.8849	0		1	High
1099	GSM177946	GSE7390	14.3233	0	HER2	1	High
1100	GSM177947	GSE7390	14.5644	0		1	Low
1101	GSM177948	GSE7390	13.4932	0	LumA	1	Low
1102	GSM177949	GSE7390	13.7315	0	Normal	1	High
1103	GSM177950	GSE7390	12.7178	0	LumA	1	Low
1104	GSM177951	GSE7390	9.07123	0	Normal	1	Low
1105	GSM177952	GSE7390	13.3233	0		1	Low
1106	GSM177953	GSE7390	4.9726	1	LumB	1	Low
1107	GSM177954	GSE7390	2.2	1	Basal	0	High
1108	GSM177955	GSE7390	5.76712	0	LumA	1	Low
1109	GSM177956	GSE7390	1.45205	1	Basal	0	High
1110	GSM177957	GSE7390	13.2329	0	Normal	1	Low
1111	GSM177958	GSE7390	4.71507	1	LumB	1	High
1112	GSM177959	GSE7390	12.9315	0	HER2	1	Low
1113	GSM177960	GSE7390	3.44932	1	LumB	1	High
1114	GSM177961	GSE7390	10.8932	1	Normal	1	Low
1115	GSM177962	GSE7390	11.0959	1	LumA	1	Low
1116	GSM177963	GSE7390	4.76712	0	Basal	1	High
1117	GSM177964	GSE7390	9.88493	1	Normal	1	Low
1118	GSM177965	GSE7390	10.6849	0	LumA	1	Low
1119	GSM177966	GSE7390	4.25753	0	Basal	0	High
1120	GSM177967	GSE7390	9.70959	0	LumA	1	Low
1121	GSM177968	GSE7390	10.1945	0	Basal	1	High
1122	GSM177969	GSE7390	10.3315	0	LumA	1	Low
1123	GSM177970	GSE7390	9.02192	0	Basal	0	High
1124	GSM177971	GSE7390	10.411	0		0	High
1125	GSM177972	GSE7390	12.0959	1	Normal	0	Low
1126	GSM177973	GSE7390	1.77808	1	LumB	1	High
1127	GSM177974	GSE7390	13.5671	0	Normal	1	High
1128	GSM177975	GSE7390	4.63836	1	Basal	0	High
1129	GSM177976	GSE7390	12.611	0	Normal	0	Low
1130	GSM177977	GSE7390	13.3068	0	HER2	0	High
1131	GSM177978	GSE7390	12.8247	0	Basal	0	High
1132	GSM177979	GSE7390	8.12329	1	Basal	0	High
1133	GSM177980	GSE7390	12.5918	0	Basal	0	High
1134	GSM177981	GSE7390	3.04658	1	HER2	0	High
1135	GSM177982	GSE7390	5.25479	1	Normal	0	Low
1136	GSM177983	GSE7390	4.74247	1	LumB	1	High
1137	GSM177984	GSE7390	11.8548	0	LumA	1	Low
1138	GSM177985	GSE7390	11.9233	0	Basal	0	High
1139	GSM177986	GSE7390	11.4548	0	HER2	1	High
1140	GSM177987	GSE7390	8.73425	0	Normal	1	Low
1141	GSM177988	GSE7390	7.32055	0	Basal	1	High
1142	GSM177989	GSE7390	2	1	Normal	1	Low
1143	GSM177990	GSE7390	4.3589	0	LumB	1	Low
1144	GSM177991	GSE7390	5.26027	0	Normal	1	Low
1145	GSM177992	GSE7390	7.25205	0	Normal	1	Low
1146	GSM177993	GSE7390	0.736986	1	Basal	0	Low
1147	GSM177994	GSE7390	3.53425	0	Basal	0	Low
1148	GSM177995	GSE7390	12.5151	0	LumA	1	Low
1149	GSM177996	GSE7390	12.4301	0	Normal	1	Low
1150	GSM177997	GSE7390	13.7945	0		1	Low
1151	GSM177998	GSE7390	7.13425	1		1	Low
1152	GSM177999	GSE7390	1.07945	1	Basal	0	High
1153	GSM178000	GSE7390	18.5671	1		1	High
1154	GSM178001	GSE7390	6.98356	0	Basal	1	High
1155	GSM178002	GSE7390	11.1918	0	LumA	1	Low
1156	GSM178003	GSE7390	7.92329	1	Basal	0	High
1157	GSM178004	GSE7390	14.3452	0	HER2	1	High
1158	GSM178005	GSE7390	14.811	0	LumB	1	High
1159	GSM178006	GSE7390	11.7233	0	HER2	0	High
1160	GSM178007	GSE7390	14.6822	0		1	Low
1161	GSM178008	GSE7390	10.8603	0	LumA	1	High
1162	GSM178009	GSE7390	0.791781	1	Basal	0	High
1163	GSM178010	GSE7390	17.2548	0	HER2	0	High
1164	GSM178011	GSE7390	17.5315	0	Basal	1	High
1165	GSM178012	GSE7390	15.5699	0	Basal	1	High
1166	GSM178013	GSE7390	17.0959	0	Basal	0	High
1167	GSM178014	GSE7390	16.8795	0	LumA	1	Low
1168	GSM178015	GSE7390	16.8	0	Normal	1	Low
1169	GSM178016	GSE7390	11.5397	1	LumA	1	Low
1170	GSM178017	GSE7390	13.6438	0	HER2	0	High
1171	GSM178018	GSE7390	4.66575	1	LumB	1	High
1172	GSM178019	GSE7390	13.737	0	LumA	1	Low
1173	GSM178020	GSE7390	2.41096	1	HER2	1	High
1174	GSM178021	GSE7390	23.8658	0	Basal	0	High
1175	GSM178022	GSE7390	12.8	0	LumA	0	Low
1176	GSM178023	GSE7390	19.0219	0	Basal	0	High
1177	GSM178024	GSE7390	16.8082	0	Normal	1	Low
1178	GSM178025	GSE7390	2.20548	1	LumB	1	High
1179	GSM178026	GSE7390	16.211	0	LumB	1	High
1180	GSM178027	GSE7390	16.189	0		1	Low
1181	GSM178028	GSE7390	6.01644	1	Basal	0	High
1182	GSM178029	GSE7390	16.0548	0	Normal	1	Low
1183	GSM178030	GSE7390	6.43562	1	LumA	1	Low
1184	GSM178031	GSE7390	15.8329	0	LumA	1	Low
1185	GSM178032	GSE7390	15.8329	0	LumA	1	Low
1186	GSM178033	GSE7390	15.6795	0	LumA	1	Low
1187	GSM178034	GSE7390	15.6548	0	Basal	1	High
1188	GSM178035	GSE7390	15.4877	0	Basal	1	High
1189	GSM178036	GSE7390	0.342466	1	LumA	0	Low
1190	GSM178037	GSE7390	15.5562	0	LumA	1	Low
1191	GSM178038	GSE7390	4.7726	1	LumB	1	High
1192	GSM178039	GSE7390	9.90137	1	Normal	1	Low
1193	GSM178040	GSE7390	15.3479	0	LumA	1	Low
1194	GSM178041	GSE7390	15.8027	0	LumA	1	Low
1195	GSM178042	GSE7390	15.5726	0	LumA	1	Low
1196	GSM178043	GSE7390	15.1507	0	Normal	1	Low
1197	GSM178044	GSE7390	15.2082	0	Normal	0	Low
1198	GSM178045	GSE7390	17.4027	0	Normal	1	Low
1199	GSM178046	GSE7390	17.2466	0	LumA	1	Low
1200	GSM178047	GSE7390	19.6849	1	LumA	1	Low
1201	GSM178048	GSE7390	17.2082	0	LumB	1	Low
1202	GSM178049	GSE7390	9.07671	1	LumA	1	Low
1203	GSM178050	GSE7390	16.4466	0	LumB	0	High
1204	GSM178051	GSE7390	8.14247	1	Normal	1	Low
1205	GSM178052	GSE7390	17.074	0	HER2	0	High
1206	GSM178053	GSE7390	24.9534	0		1	High
1207	GSM178054	GSE7390	11.926	1	LumA	1	Low
1208	GSM178055	GSE7390	10.7233	0	Basal	0	High
1209	GSM178056	GSE7390	14.1945	0	HER2	1	High
1210	GSM178057	GSE7390	10.5616	0	LumB	1	Low
1211	GSM178058	GSE7390	14.126	0	HER2	1	High
1212	GSM178059	GSE7390	12.9973	0	Basal	0	High
1213	GSM178060	GSE7390	2.17534	1	HER2	1	High
1214	GSM178061	GSE7390	4.37808	1	LumA	1	Low
1215	GSM178062	GSE7390	13.8027	0	Normal	1	Low
1216	GSM178063	GSE7390	13.3534	0	HER2	0	High
1217	GSM178064	GSE7390	12.4795	0	LumB	1	High
1218	GSM178065	GSE7390	12.2932	0	HER2	0	High
1219	GSM178066	GSE7390	11.7726	0	HER2	0	High
1220	GSM178067	GSE7390	13.3315	0	LumA	1	Low
1221	GSM178068	GSE7390	11.4466	0	LumB	1	High
1222	GSM178069	GSE7390	12.6521	1	LumB	0	High
1223	GSM178070	GSE7390	11.1014	0	LumA	1	Low
1224	GSM178071	GSE7390	10.3616	0	LumA	1	Low
1225	GSM178072	GSE7390	9.56712	0	LumA	1	Low
1226	GSM178073	GSE7390	7.01644	0	HER2	0	High
1227	GSM178074	GSE7390	6.72329	1		1	High
1228	GSM178075	GSE7390	7.88767	0	Basal	0	High
1229	GSM178076	GSE7390	14.074	0	LumA	1	Low
1230	GSM178077	GSE7390	19.2411	0	Normal	1	Low
1231	GSM178078	GSE7390	15.5425	0	Basal	0	High
1232	GSM178079	GSE7390	1.10685	1	Basal	0	High
1233	GSM178080	GSE7390	6.09589	0	LumB	1	High
1234	GSM178081	GSE7390	7.45753	0	Normal	1	Low
1235	GSM178082	GSE7390	4.87945	0	Basal	0	High
1236	GSM282376	GSE11121	5.66667	0	LumB	NA	Low
1237	GSM282377	GSE11121	8.58333	0	LumB	NA	High
1238	GSM282378	GSE11121	7.75	0	HER2	NA	High
1239	GSM282379	GSE11121	9.25	0	LumB	NA	High
1240	GSM282380	GSE11121	7.08333	0	HER2	NA	High
1241	GSM282381	GSE11121	8.16667	0	LumA	NA	Low
1242	GSM282382	GSE11121	6.75	0	Normal	NA	Low
1243	GSM282383	GSE11121	6.58333	0		NA	High
1244	GSM282384	GSE11121	6.66667	0	Normal	NA	Low
1245	GSM282385	GSE11121	7.41667	0	Basal	NA	High
1246	GSM282386	GSE11121	7	0	LumB	NA	High
1247	GSM282387	GSE11121	1.16667	0	Normal	NA	High
1248	GSM282388	GSE11121	7.33333	0	Normal	NA	Low
1249	GSM282389	GSE11121	6.66667	0	LumB	NA	High
1250	GSM282390	GSE11121	5.75	0	LumA	NA	Low
1251	GSM282391	GSE11121	7.75	0	Basal	NA	High
1252	GSM282392	GSE11121	7.33333	0	HER2	NA	High
1253	GSM282393	GSE11121	8	0	Normal	NA	Low
1254	GSM282394	GSE11121	6.5	1	LumB	NA	High
1255	GSM282395	GSE11121	6.58333	0		NA	Low
1256	GSM282396	GSE11121	2.16667	1	HER2	NA	High
1257	GSM282397	GSE11121	6.83333	0	LumA	NA	High
1258	GSM282398	GSE11121	1.25	1	Basal	NA	High
1259	GSM282399	GSE11121	6	0	LumB	NA	High
1260	GSM282400	GSE11121	7.41667	0	Basal	NA	High
1261	GSM282401	GSE11121	6.5	0	Normal	NA	Low
1262	GSM282402	GSE11121	5.75	0		NA	High
1263	GSM282403	GSE11121	1.58333	0	LumB	NA	High
1264	GSM282404	GSE11121	6.08333	0	Normal	NA	High
1265	GSM282405	GSE11121	5.33333	0	LumB	NA	High
1266	GSM282406	GSE11121	7.08333	0		NA	High
1267	GSM282407	GSE11121	5.91667	0	Normal	NA	High
1268	GSM282408	GSE11121	6.25	1	LumA	NA	Low
1269	GSM282409	GSE11121	7.91667	0	HER2	NA	High
1270	GSM282410	GSE11121	3.08333	1	HER2	NA	High
1271	GSM282411	GSE11121	7.91667	0	LumA	NA	Low
1272	GSM282412	GSE11121	9.25	1	LumA	NA	Low
1273	GSM282413	GSE11121	1.41667	1	Normal	NA	High
1274	GSM282414	GSE11121	5.75	0	LumA	NA	Low
1275	GSM282415	GSE11121	6.58333	0	LumB	NA	Low
1276	GSM282416	GSE11121	7.58333	0	LumB	NA	Low
1277	GSM282417	GSE11121	6	0	LumA	NA	Low
1278	GSM282418	GSE11121	2.91667	1	Normal	NA	High
1279	GSM282419	GSE11121	6.16667	0		NA	High
1280	GSM282420	GSE11121	10.9167	0	Normal	NA	Low
1281	GSM282421	GSE11121	9.91667	0	LumB	NA	Low
1282	GSM282422	GSE11121	10.9167	0	LumA	NA	High
1283	GSM282423	GSE11121	5.5	0	Normal	NA	Low
1284	GSM282424	GSE11121	7.58333	0	LumB	NA	Low
1285	GSM282425	GSE11121	8.16667	0	LumA	NA	Low
1286	GSM282426	GSE11121	3.33333	1		NA	High
1287	GSM282427	GSE11121	10	0	Basal	NA	High
1288	GSM282428	GSE11121	6.58333	0	LumB	NA	High
1289	GSM282429	GSE11121	10.1667	0		NA	High
1290	GSM282430	GSE11121	9.91667	0	HER2	NA	High
1291	GSM282431	GSE11121	3.66667	1	LumA	NA	Low
1292	GSM282432	GSE11121	9.41667	0	Normal	NA	Low
1293	GSM282433	GSE11121	9.75	0	LumA	NA	High
1294	GSM282434	GSE11121	5.5	0	Normal	NA	Low
1295	GSM282435	GSE11121	9.58333	0	Basal	NA	High
1296	GSM282436	GSE11121	5.33333	0	Basal	NA	High
1297	GSM282437	GSE11121	9.83333	0	LumA	NA	Low
1298	GSM282438	GSE11121	7.75	0	Normal	NA	Low
1299	GSM282439	GSE11121	8.25	0	LumA	NA	Low
1300	GSM282440	GSE11121	8.83333	0	Basal	NA	High
1301	GSM282441	GSE11121	7.16667	0	LumA	NA	Low
1302	GSM282442	GSE11121	4.25	0	LumA	NA	Low
1303	GSM282443	GSE11121	10.1667	0	LumA	NA	Low
1304	GSM282444	GSE11121	10.6667	0	LumB	NA	Low
1305	GSM282445	GSE11121	10.3333	0	Normal	NA	Low
1306	GSM282446	GSE11121	9.5	0	Basal	NA	High
1307	GSM282447	GSE11121	9.41667	0	Normal	NA	Low
1308	GSM282448	GSE11121	10.1667	0	HER2	NA	High
1309	GSM282449	GSE11121	10.3333	0	LumA	NA	Low
1310	GSM282450	GSE11121	9.58333	0	LumB	NA	High
1311	GSM282451	GSE11121	3.75	0	LumA	NA	Low
1312	GSM282452	GSE11121	5.83333	0	LumA	NA	Low
1313	GSM282453	GSE11121	11.75	0	Normal	NA	High
1314	GSM282454	GSE11121	0.666667	1	Basal	NA	High
1315	GSM282455	GSE11121	12.1667	0	LumB	NA	Low
1316	GSM282456	GSE11121	10.9167	0	LumA	NA	Low
1317	GSM282457	GSE11121	12.3333	0		NA	Low
1318	GSM282458	GSE11121	11.0833	0	LumA	NA	Low
1319	GSM282459	GSE11121	13.25	0	Normal	NA	Low
1320	GSM282460	GSE11121	12.4167	1	LumA	NA	Low
1321	GSM282461	GSE11121	2.5	1	HER2	NA	Low
1322	GSM282462	GSE11121	15.4167	0	LumA	NA	Low
1323	GSM282463	GSE11121	4.08333	0	LumA	NA	Low
1324	GSM282464	GSE11121	16.5833	0	Basal	NA	High
1325	GSM282465	GSE11121	7.5	0	Basal	NA	Low
1326	GSM282466	GSE11121	15.0833	0	LumA	NA	Low
1327	GSM282467	GSE11121	15.8333	0	Normal	NA	Low
1328	GSM282468	GSE11121	10.1667	1	HER2	NA	Low
1329	GSM282469	GSE11121	12.6667	0	Normal	NA	Low
1330	GSM282470	GSE11121	1.41667	1	Normal	NA	Low
1331	GSM282471	GSE11121	1.91667	1	Basal	NA	High
1332	GSM282472	GSE11121	12.5833	0	LumB	NA	High
1333	GSM282473	GSE11121	13.3333	0	LumB	NA	Low
1334	GSM282474	GSE11121	11.9167	0	Basal	NA	High
1335	GSM282475	GSE11121	12.1667	0	HER2	NA	Low
1336	GSM282476	GSE11121	10.8333	0	LumA	NA	Low
1337	GSM282477	GSE11121	11.5833	0	HER2	NA	Low
1338	GSM282478	GSE11121	1.25	1	Normal	NA	Low
1339	GSM282479	GSE11121	11.4167	1	LumA	NA	Low
1340	GSM282480	GSE11121	16.75	0	LumB	NA	Low
1341	GSM282481	GSE11121	13.1667	0	LumA	NA	Low
1342	GSM282482	GSE11121	9.66667	1	Basal	NA	High
1343	GSM282483	GSE11121	0.0833333	0	HER2	NA	Low
1344	GSM282484	GSE11121	1.41667	0	LumB	NA	High
1345	GSM282485	GSE11121	3.91667	0	LumA	NA	Low
1346	GSM282486	GSE11121	14.1667	0	LumA	NA	High
1347	GSM282487	GSE11121	17.0833	0		NA	High
1348	GSM282488	GSE11121	1.33333	0	LumA	NA	Low
1349	GSM282489	GSE11121	13.3333	0	HER2	NA	Low
1350	GSM282490	GSE11121	5.83333	0	LumA	NA	High
1351	GSM282491	GSE11121	2.5	1	LumB	NA	High
1352	GSM282492	GSE11121	8.66667	1		NA	High
1353	GSM282493	GSE11121	15.9167	0	HER2	NA	High
1354	GSM282494	GSE11121	15.9167	0	Normal	NA	Low
1355	GSM282495	GSE11121	20	0	LumB	NA	High
1356	GSM282496	GSE11121	5.41667	0	LumA	NA	Low
1357	GSM282497	GSE11121	7.75	0	Basal	NA	High
1358	GSM282498	GSE11121	16.0833	0		NA	High
1359	GSM282499	GSE11121	15.75	0	LumB	NA	High
1360	GSM282500	GSE11121	16	0	Normal	NA	Low
1361	GSM282501	GSE11121	8.16667	1	Normal	NA	Low
1362	GSM282502	GSE11121	16.9167	0	Basal	NA	High
1363	GSM282503	GSE11121	15	0	Normal	NA	High
1364	GSM282504	GSE11121	13.5833	0		NA	High
1365	GSM282505	GSE11121	14.75	0	Normal	NA	High
1366	GSM282506	GSE11121	2.5	0		NA	Low
1367	GSM282507	GSE11121	3.75	0	HER2	NA	High
1368	GSM282508	GSE11121	10.8333	0	Basal	NA	High
1369	GSM282509	GSE11121	6.58333	0		NA	High
1370	GSM282510	GSE11121	0.583333	1	LumB	NA	High
1371	GSM282511	GSE11121	11.1667	0	Basal	NA	High
1372	GSM282512	GSE11121	2.75	0	Normal	NA	Low
1373	GSM282513	GSE11121	8.58333	0	LumB	NA	High
1374	GSM282514	GSE11121	13.8333	0	Normal	NA	High
1375	GSM282515	GSE11121	2.08333	0	LumB	NA	High
1376	GSM282516	GSE11121	8.41667	0	LumB	NA	High
1377	GSM282517	GSE11121	11.6667	1		NA	High
1378	GSM282518	GSE11121	10.6667	0	HER2	NA	High
1379	GSM282519	GSE11121	11	0	HER2	NA	High
1380	GSM282520	GSE11121	1.83333	1	LumB	NA	High
1381	GSM282521	GSE11121	12.5	0	Normal	NA	Low
1382	GSM282522	GSE11121	3.75	1	LumB	NA	High
1383	GSM282523	GSE11121	12.9167	0		NA	High
1384	GSM282524	GSE11121	11.9167	0		NA	High
1385	GSM282525	GSE11121	0.5	1	LumB	NA	High
1386	GSM282526	GSE11121	6.41667	0	HER2	NA	High
1387	GSM282527	GSE11121	6.83333	0	HER2	NA	High
1388	GSM282528	GSE11121	11.0833	0	Basal	NA	High
1389	GSM282529	GSE11121	7.25	0		NA	Low
1390	GSM282530	GSE11121	3.41667	0	LumA	NA	High
1391	GSM282531	GSE11121	12.3333	0	LumA	NA	High
1392	GSM282532	GSE11121	6.25	0	HER2	NA	High
1393	GSM282533	GSE11121	9.16667	1	LumB	NA	Low
1394	GSM282534	GSE11121	10.4167	0	LumA	NA	Low
1395	GSM282535	GSE11121	3.08333	1	Basal	NA	Low
1396	GSM282536	GSE11121	16.5	0	LumA	NA	Low
1397	GSM282537	GSE11121	11.0833	0	LumB	NA	High
1398	GSM282538	GSE11121	1.5	1	LumB	NA	High
1399	GSM282539	GSE11121	9.75	0	LumB	NA	High
1400	GSM282540	GSE11121	7.83333	0	Normal	NA	Low
1401	GSM282541	GSE11121	8.08333	0	LumA	NA	Low
1402	GSM282542	GSE11121	10.5	0	LumA	NA	Low
1403	GSM282543	GSE11121	6	0	LumA	NA	High
1404	GSM282544	GSE11121	4.66667	1	Normal	NA	High
1405	GSM282545	GSE11121	11.75	0	LumB	NA	High
1406	GSM282546	GSE11121	6	0	LumB	NA	Low
1407	GSM282547	GSE11121	9.33333	0	Normal	NA	Low
1408	GSM282548	GSE11121	7.75	0	Normal	NA	Low
1409	GSM282549	GSE11121	8.33333	1	Normal	NA	Low
1410	GSM282550	GSE11121	7.58333	0	Normal	NA	Low
1411	GSM282551	GSE11121	0.666667	1	Basal	NA	High
1412	GSM282552	GSE11121	5	0	LumB	NA	Low
1413	GSM282553	GSE11121	6.33333	1		NA	Low
1414	GSM282554	GSE11121	0.0833333	0	Normal	NA	Low
1415	GSM282555	GSE11121	5.08333	1		NA	Low
1416	GSM282556	GSE11121	11.9167	1	LumB	NA	Low
1417	GSM282557	GSE11121	5.91667	1	LumB	NA	Low
1418	GSM282558	GSE11121	5.41667	0	LumA	NA	Low
1419	GSM282559	GSE11121	5.08333	0	Normal	NA	Low
1420	GSM282560	GSE11121	5.41667	0	Normal	NA	Low
1421	GSM282561	GSE11121	1	0	LumB	NA	High
1422	GSM282562	GSE11121	3.75	0	LumA	NA	Low
1423	GSM282563	GSE11121	4.5	0	Normal	NA	Low
1424	GSM282564	GSE11121	6.33333	0	Normal	NA	Low
1425	GSM282565	GSE11121	6.5	1	Basal	NA	High
1426	GSM282566	GSE11121	3.5	1	LumA	NA	Low
1427	GSM282567	GSE11121	1.16667	1	LumB	NA	Low
1428	GSM282568	GSE11121	3.83333	1	LumB	NA	High
1429	GSM282569	GSE11121	0.833333	1	Basal	NA	High
1430	GSM282570	GSE11121	2.66667	1	LumB	NA	High
1431	GSM282571	GSE11121	5.16667	0	LumA	NA	Low
1432	GSM282572	GSE11121	0.25	1	LumB	NA	High
1433	GSM305129	GSE12093	5	0	LumA	1	Low
1434	GSM305130	GSE12093	5.71667	0	LumA	1	High
1435	GSM305131	GSE12093	5.275	0	Basal	1	High
1436	GSM305132	GSE12093	5.10833	0	LumB	1	High
1437	GSM305133	GSE12093	5.575	0	LumA	1	Low
1438	GSM305134	GSE12093	5.25833	0	LumB	1	Low
1439	GSM305135	GSE12093	5.05	1	LumB	1	High
1440	GSM305136	GSE12093	5.29167	0	LumA	1	Low
1441	GSM305137	GSE12093	5.35	0	LumB	1	High
1442	GSM305138	GSE12093	5.15	0	Normal	1	High
1443	GSM305139	GSE12093	5	0		1	Low
1444	GSM305140	GSE12093	3.71667	1	LumA	1	Low
1445	GSM305141	GSE12093	5.275	0	LumB	1	High
1446	GSM305142	GSE12093	5.675	0	Normal	1	Low
1447	GSM305143	GSE12093	5.65833	0	LumA	1	Low
1448	GSM305144	GSE12093	6.75	0		1	High
1449	GSM305145	GSE12093	6.9	0	LumA	1	Low
1450	GSM305146	GSE12093	5.49167	0	LumB	1	High
1451	GSM305147	GSE12093	6.58333	0	LumA	1	High
1452	GSM305148	GSE12093	5.13333	0	LumA	1	High
1453	GSM305149	GSE12093	7.01667	0	Normal	1	Low
1454	GSM305150	GSE12093	9.15833	0	LumA	1	Low
1455	GSM305151	GSE12093	5.40833	1	LumB	1	High
1456	GSM305152	GSE12093	5.6	0	LumB	1	High
1457	GSM305153	GSE12093	1.90833	1	LumB	1	Low
1458	GSM305154	GSE12093	10.3833	0	LumB	1	High
1459	GSM305155	GSE12093	10.2417	0	LumA	1	Low
1460	GSM305156	GSE12093	10.1167	0	HER2	1	Low
1461	GSM305157	GSE12093	0.633333	1	LumB	1	High
1462	GSM305158	GSE12093	9.96667	0	LumB	1	Low
1463	GSM305159	GSE12093	9.85833	0	LumB	1	Low
1464	GSM305160	GSE12093	5.175	0	LumA	1	Low
1465	GSM305161	GSE12093	9.70833	0	LumB	1	Low
1466	GSM305162	GSE12093	5.15833	0	LumA	1	Low
1467	GSM305163	GSE12093	8.24167	0	LumB	1	Low
1468	GSM305164	GSE12093	3	1	LumB	1	High
1469	GSM305165	GSE12093	6.71667	0	LumB	1	Low
1470	GSM305166	GSE12093	8.43333	0	Basal	1	High
1471	GSM305167	GSE12093	6.43333	0	LumA	1	Low
1472	GSM305168	GSE12093	5.35	0	LumB	1	Low
1473	GSM305169	GSE12093	9.70833	0	LumA	1	Low
1474	GSM305170	GSE12093	9.175	0	LumB	1	Low
1475	GSM305171	GSE12093	9.15	0	LumB	1	High
1476	GSM305172	GSE12093	6.325	1	LumB	1	High
1477	GSM305173	GSE12093	7.9	0	LumB	1	High
1478	GSM305174	GSE12093	7.6	0	LumA	1	Low
1479	GSM305175	GSE12093	6.95	0	LumB	1	High
1480	GSM305176	GSE12093	7.25833	0	LumA	1	Low
1481	GSM305177	GSE12093	7.13333	0	LumA	1	High
1482	GSM305178	GSE12093	9.46667	0	LumA	1	Low
1483	GSM305179	GSE12093	9.06667	0	LumA	1	Low
1484	GSM305180	GSE12093	2.45	1	LumA	1	Low
1485	GSM305181	GSE12093	8.59167	0	LumB	1	High
1486	GSM305182	GSE12093	8.525	0	LumA	1	Low
1487	GSM305183	GSE12093	7.74167	0	LumA	1	Low
1488	GSM305184	GSE12093	8.675	0	LumA	1	Low
1489	GSM305185	GSE12093	8.20833	0	LumA	1	High
1490	GSM305186	GSE12093	11.575	0	LumA	1	Low
1491	GSM305187	GSE12093	10.6917	0	HER2	1	High
1492	GSM305188	GSE12093	9.1	0	Normal	1	Low
1493	GSM305189	GSE12093	9.50833	0	LumA	1	Low
1494	GSM305190	GSE12093	12.8333	0	Normal	1	High
1495	GSM305191	GSE12093	12.4083	0	LumA	1	Low
1496	GSM305192	GSE12093	2.425	1	LumB	1	High
1497	GSM305193	GSE12093	6.51667	0	HER2	1	High
1498	GSM305194	GSE12093	8.675	1	LumB	1	Low
1499	GSM305195	GSE12093	5.20833	0	LumA	1	Low
1500	GSM305196	GSE12093	6.35	0	LumA	1	Low
1501	GSM305197	GSE12093	16.05	0	LumA	1	Low
1502	GSM305198	GSE12093	9.05	1	LumB	1	High
1503	GSM305199	GSE12093	15.9917	0	LumB	1	High
1504	GSM305200	GSE12093	11.625	1	LumB	1	High
1505	GSM305201	GSE12093	5.18333	0		1	High
1506	GSM305202	GSE12093	9	0	Normal	1	Low
1507	GSM305203	GSE12093	13.6917	1	LumB	1	High
1508	GSM305204	GSE12093	12.5833	0	LumB	1	High
1509	GSM305205	GSE12093	8.15	0	LumB	1	High
1510	GSM305206	GSE12093	5.94167	0		1	High
1511	GSM305207	GSE12093	3.95	1	LumB	1	High
1512	GSM305208	GSE12093	10.8083	0	Normal	1	High
1513	GSM305209	GSE12093	9.68333	0	LumB	1	High
1514	GSM305210	GSE12093	10.8667	0	LumB	1	High
1515	GSM305211	GSE12093	5.76667	1	LumB	1	High
1516	GSM305212	GSE12093	15.9417	0		1	High
1517	GSM305213	GSE12093	5.00833	0	Normal	1	Low
1518	GSM305214	GSE12093	5.1	0	Normal	1	Low
1519	GSM305215	GSE12093	14.775	0	Normal	1	Low
1520	GSM305216	GSE12093	3.18333	1	LumB	1	High
1521	GSM305217	GSE12093	2.575	1	LumB	1	High
1522	GSM305218	GSE12093	5.15833	0		1	High
1523	GSM305219	GSE12093	7.65	0	Normal	1	Low
1524	GSM305220	GSE12093	13.4	0	LumB	1	High
1525	GSM305221	GSE12093	11.025	0	LumA	1	Low
1526	GSM305222	GSE12093	13.5667	0	LumA	1	Low
1527	GSM305223	GSE12093	11.8	0	LumA	1	Low
1528	GSM305224	GSE12093	11.3	0	LumB	1	High
1529	GSM305225	GSE12093	15.175	0	LumB	1	High
1530	GSM305226	GSE12093	14.6917	0	LumA	1	Low
1531	GSM305227	GSE12093	8.8	0	LumA	1	Low
1532	GSM305228	GSE12093	9.4	0	LumB	1	Low
1533	GSM305229	GSE12093	8.05833	0	Normal	1	High
1534	GSM305230	GSE12093	8.60833	0		1	Low
1535	GSM305231	GSE12093	8.34167	0	LumA	1	High
1536	GSM305232	GSE12093	5.25833	0	LumA	1	Low
1537	GSM305233	GSE12093	9.69167	0	LumA	1	Low
1538	GSM305234	GSE12093	8.39167	0	LumA	1	Low
1539	GSM305235	GSE12093	8.66667	0	LumA	1	High
1540	GSM305236	GSE12093	1.1	1	Basal	1	High
1541	GSM305237	GSE12093	13.625	0	Normal	1	High
1542	GSM305238	GSE12093	6.875	0		1	Low
1543	GSM305239	GSE12093	5.06667	0	LumA	1	Low
1544	GSM305240	GSE12093	7.46667	0	HER2	1	High
1545	GSM305241	GSE12093	6.95	0	LumB	1	Low
1546	GSM305242	GSE12093	7.78333	0	LumB	1	High
1547	GSM305243	GSE12093	1.25	1	Normal	1	Low
1548	GSM305244	GSE12093	5.21667	0	LumB	1	Low
1549	GSM305245	GSE12093	6.95833	0	LumB	1	High
1550	GSM305246	GSE12093	6.99167	0	LumA	1	High
1551	GSM305247	GSE12093	6.875	0	LumB	1	High
1552	GSM305248	GSE12093	7.51667	0	LumB	1	High
1553	GSM305249	GSE12093	6.61667	0	LumA	1	Low
1554	GSM305250	GSE12093	5.15833	0	LumB	1	Low
1555	GSM305251	GSE12093	6.20833	0	LumA	1	Low
1556	GSM305252	GSE12093	5.25833	0	LumB	1	High
1557	GSM305253	GSE12093	7.01667	0	LumB	1	High
1558	GSM305254	GSE12093	7.55	0	LumB	1	High
1559	GSM305255	GSE12093	5.64167	0	LumB	1	High
1560	GSM305256	GSE12093	6.30833	0	LumB	1	Low
1561	GSM305257	GSE12093	6.75833	0	LumB	1	High
1562	GSM305258	GSE12093	7.35	0	LumB	1	High
1563	GSM305259	GSE12093	7.375	0	LumB	1	High
1564	GSM305260	GSE12093	7.025	0	LumB	1	Low
1565	GSM305261	GSE12093	6.96667	0	LumB	1	High
1566	GSM305262	GSE12093	8.89167	0	LumA	1	Low
1567	GSM305263	GSE12093	2.46667	1	LumB	1	High
1568	GSM305264	GSE12093	14.9667	0	Normal	1	Low
1569	GSM519117	GSE20685	7	0			High
1570	GSM519118	GSE20685	7.4	0			Low
1571	GSM519119	GSE20685	7.2	0			Low
1572	GSM519120	GSE20685	6.3	0			High
1573	GSM519121	GSE20685	7	0			High
1574	GSM519122	GSE20685	7.3	0			High
1575	GSM519123	GSE20685	6.8	0			Low
1576	GSM519124	GSE20685	7.1	0			High
1577	GSM519125	GSE20685	6.5	0			High
1578	GSM519126	GSE20685	5.4	0			High
1579	GSM519127	GSE20685	7.1	0			Low
1580	GSM519128	GSE20685	6.9	0			Low
1581	GSM519129	GSE20685	7	0			High
1582	GSM519130	GSE20685	6.4	0			High
1583	GSM519131	GSE20685	7	0			Low
1584	GSM519132	GSE20685	8	0			Low
1585	GSM519133	GSE20685	1.6	1			Low
1586	GSM519134	GSE20685	6.1	0			High
1587	GSM519135	GSE20685	1.7	1			Low
1588	GSM519136	GSE20685	5.1	1			High
1589	GSM519137	GSE20685	7.2	0			High
1590	GSM519138	GSE20685	0	1			High
1591	GSM519139	GSE20685	7.1	0			High
1592	GSM519140	GSE20685	6.8	0			High
1593	GSM519141	GSE20685	1.4	1			High
1594	GSM519142	GSE20685	6.9	0			High
1595	GSM519143	GSE20685	5.4	0			Low
1596	GSM519144	GSE20685	0.8	1			High
1597	GSM519145	GSE20685	5.7	1			High
1598	GSM519146	GSE20685	4.1	1			Low
1599	GSM519147	GSE20685	6.5	0			Low
1600	GSM519148	GSE20685	6.9	0			Low
1601	GSM519149	GSE20685	2.6	1			High
1602	GSM519150	GSE20685	6.7	0			Low
1603	GSM519151	GSE20685	6	0			High
1604	GSM519152	GSE20685	6	0			High
1605	GSM519153	GSE20685	3	1			High
1606	GSM519154	GSE20685	0.7	1			High
1607	GSM519155	GSE20685	6.7	0			Low
1608	GSM519156	GSE20685	5.8	0			Low
1609	GSM519157	GSE20685	6	0			Low
1610	GSM519158	GSE20685	6.3	0			High
1611	GSM519159	GSE20685	6.4	0			High
1612	GSM519160	GSE20685	5.1	0			Low
1613	GSM519161	GSE20685	6.4	0			High
1614	GSM519162	GSE20685	5.9	0			High
1615	GSM519163	GSE20685	5.4	0			Low
1616	GSM519164	GSE20685	5.9	0			Low
1617	GSM519165	GSE20685	6.4	0			High
1618	GSM519166	GSE20685	1.2	1			High
1619	GSM519167	GSE20685	7	0			High
1620	GSM519168	GSE20685	6.5	0			Low
1621	GSM519169	GSE20685	6	0			Low
1622	GSM519170	GSE20685	6.5	0			High
1623	GSM519171	GSE20685	6.9	0			High
1624	GSM519172	GSE20685	1.6	1			High
1625	GSM519173	GSE20685	6.8	0			Low
1626	GSM519174	GSE20685	6.8	0			Low
1627	GSM519175	GSE20685	5.3	0			Low
1628	GSM519176	GSE20685	5.7	0			Low
1629	GSM519177	GSE20685	6.6	0			High
1630	GSM519178	GSE20685	5.2	0			Low
1631	GSM519179	GSE20685	4.9	0			High
1632	GSM519180	GSE20685	5.1	0			Low
1633	GSM519181	GSE20685	6.1	0			High
1634	GSM519182	GSE20685	9.2	0			High
1635	GSM519183	GSE20685	6.5	0			Low
1636	GSM519184	GSE20685	5	0			High
1637	GSM519185	GSE20685	6.1	0			Low
1638	GSM519186	GSE20685	6.6	0			Low
1639	GSM519187	GSE20685	6.5	0			High
1640	GSM519188	GSE20685	6.8	0			Low
1641	GSM519189	GSE20685	6.4	0			High
1642	GSM519190	GSE20685	0.9	0			High
1643	GSM519191	GSE20685	6.4	0			High
1644	GSM519192	GSE20685	6.5	0			Low
1645	GSM519193	GSE20685	2.1	1			High
1646	GSM519194	GSE20685	10.6	0			High
1647	GSM519195	GSE20685	14.1	0			Low
1648	GSM519196	GSE20685	2.3	0			Low
1649	GSM519197	GSE20685	8.2	1			High
1650	GSM519198	GSE20685	13.8	0			High
1651	GSM519199	GSE20685	14.1	0			Low
1652	GSM519200	GSE20685	2.9	1			High
1653	GSM519201	GSE20685	13.2	0			High
1654	GSM519202	GSE20685	2.4	1			High
1655	GSM519203	GSE20685	3.5	1			Low
1656	GSM519204	GSE20685	1.6	1			High
1657	GSM519205	GSE20685	11.6	0			Low
1658	GSM519206	GSE20685	11.5	0			Low
1659	GSM519207	GSE20685	13	0			Low
1660	GSM519208	GSE20685	13.1	0			Low
1661	GSM519209	GSE20685	12.4	0			Low
1662	GSM519210	GSE20685	0.8	0			High
1663	GSM519211	GSE20685	11.6	0			Low
1664	GSM519212	GSE20685	4.8	1			Low
1665	GSM519213	GSE20685	3.8	1			High
1666	GSM519214	GSE20685	8.3	0			Low
1667	GSM519215	GSE20685	13.3	0			High
1668	GSM519216	GSE20685	12.2	0			High
1669	GSM519217	GSE20685	0.9	1			High
1670	GSM519218	GSE20685	12.2	0			High
1671	GSM519219	GSE20685	8.1	0			Low
1672	GSM519220	GSE20685	11	0			Low
1673	GSM519221	GSE20685	12.2	0			Low
1674	GSM519222	GSE20685	3.6	1			High
1675	GSM519223	GSE20685	0.5	1			High
1676	GSM519224	GSE20685	5.9	1			Low
1677	GSM519225	GSE20685	4	1			High
1678	GSM519226	GSE20685	9.8	0			Low
1679	GSM519227	GSE20685	11.6	0			Low
1680	GSM519228	GSE20685	12.1	0			Low
1681	GSM519229	GSE20685	2.7	1			Low
1682	GSM519230	GSE20685	12.9	0			Low
1683	GSM519231	GSE20685	12.7	0			High
1684	GSM519232	GSE20685	12.1	0			High
1685	GSM519233	GSE20685	12.8	0			Low
1686	GSM519234	GSE20685	10.9	0			High
1687	GSM519235	GSE20685	2.1	1			High
1688	GSM519236	GSE20685	1.7	1			Low
1689	GSM519237	GSE20685	0	1			High
1690	GSM519238	GSE20685	0	1			High
1691	GSM519239	GSE20685	3.2	1			High
1692	GSM519240	GSE20685	12.3	0			Low
1693	GSM519241	GSE20685	11	0			High
1694	GSM519242	GSE20685	11.1	0			Low
1695	GSM519243	GSE20685	10.8	0			High
1696	GSM519244	GSE20685	11	0			High
1697	GSM519245	GSE20685	3.9	1			High
1698	GSM519246	GSE20685	6.8	1			Low
1699	GSM519247	GSE20685	12.6	0			High
1700	GSM519248	GSE20685	5.3	1			Low
1701	GSM519249	GSE20685	11.2	0			High
1702	GSM519250	GSE20685	11	0			Low
1703	GSM519251	GSE20685	11.3	0			High
1704	GSM519252	GSE20685	11.6	0			Low
1705	GSM519253	GSE20685	0	1			Low
1706	GSM519254	GSE20685	11.9	0			Low
1707	GSM519255	GSE20685	12.7	0			Low
1708	GSM519256	GSE20685	10.6	1			Low
1709	GSM519257	GSE20685	1.7	1			High
1710	GSM519258	GSE20685	10.9	0			Low
1711	GSM519259	GSE20685	0	1			Low
1712	GSM519260	GSE20685	12.5	0			Low
1713	GSM519261	GSE20685	12.5	0			Low
1714	GSM519262	GSE20685	9.9	0			High
1715	GSM519263	GSE20685	2	1			High
1716	GSM519264	GSE20685	11.1	0			High
1717	GSM519265	GSE20685	5.1	1			High
1718	GSM519266	GSE20685	0.9	1			High
1719	GSM519267	GSE20685	8.8	1			High
1720	GSM519268	GSE20685	11.1	0			Low
1721	GSM519269	GSE20685	2.9	1			Low
1722	GSM519270	GSE20685	12.1	0			High
1723	GSM519271	GSE20685	9.4	0			Low
1724	GSM519272	GSE20685	11.1	0			High
1725	GSM519273	GSE20685	12.1	0			High
1726	GSM519274	GSE20685	10.8	0			High
1727	GSM519275	GSE20685	10.2	0			Low
1728	GSM519276	GSE20685	12.4	0			High
1729	GSM519277	GSE20685	7.4	0			High
1730	GSM519278	GSE20685	11.6	0			Low
1731	GSM519279	GSE20685	4.8	1			Low
1732	GSM519280	GSE20685	1.3	1			High
1733	GSM519281	GSE20685	7.1	0			High
1734	GSM519282	GSE20685	10.2	0			High
1735	GSM519283	GSE20685	10.3	0			Low
1736	GSM519284	GSE20685	11.8	0			Low
1737	GSM519285	GSE20685	11.5	0			High
1738	GSM519286	GSE20685	10.5	0			Low
1739	GSM519287	GSE20685	11.7	0			Low
1740	GSM519288	GSE20685	11.7	0			High
1741	GSM519289	GSE20685	1.6	0			High
1742	GSM519290	GSE20685	10	0			Low
1743	GSM519291	GSE20685	7.3	1			Low
1744	GSM519292	GSE20685	2.4	1			High
1745	GSM519293	GSE20685	0	1			High
1746	GSM519294	GSE20685	10.2	0			High
1747	GSM519295	GSE20685	10.4	0			High
1748	GSM519296	GSE20685	11.2	0			High
1749	GSM519297	GSE20685	9.8	0			High
1750	GSM519298	GSE20685	1.2	1			High
1751	GSM519299	GSE20685	9.4	0			High
1752	GSM519300	GSE20685	11.3	0			High
1753	GSM519301	GSE20685	10	0			High
1754	GSM519302	GSE20685	11.5	0			High
1755	GSM519303	GSE20685	6.1	1			High
1756	GSM519304	GSE20685	1.5	1			High
1757	GSM519305	GSE20685	1.1	1			High
1758	GSM519306	GSE20685	2.4	1			Low
1759	GSM519307	GSE20685	11.3	0			Low
1760	GSM519308	GSE20685	11.1	0			Low
1761	GSM519309	GSE20685	1.1	1			Low
1762	GSM519310	GSE20685	3.1	0			High
1763	GSM519311	GSE20685	9.5	0			Low
1764	GSM519312	GSE20685	11.1	0			High
1765	GSM519313	GSE20685	11.4	0			High
1766	GSM519314	GSE20685	9.4	0			Low
1767	GSM519315	GSE20685	10.4	0			High
1768	GSM519316	GSE20685	11	0			Low
1769	GSM519317	GSE20685	11.1	0			Low
1770	GSM519318	GSE20685	6	0			High
1771	GSM519319	GSE20685	9.7	0			Low
1772	GSM519320	GSE20685	11	0			Low
1773	GSM519321	GSE20685	11.2	0			High
1774	GSM519322	GSE20685	1	1			Low
1775	GSM519323	GSE20685	10.3	0			Low
1776	GSM519324	GSE20685	1.6	1			Low
1777	GSM519325	GSE20685	11	0			Low
1778	GSM519326	GSE20685	11.2	0			Low
1779	GSM519327	GSE20685	3.1	1			High
1780	GSM519328	GSE20685	7	0			Low
1781	GSM519329	GSE20685	9.1	0			High
1782	GSM519330	GSE20685	5.7	1			Low
1783	GSM519331	GSE20685	11.1	0			Low
1784	GSM519332	GSE20685	11	0			High
1785	GSM519333	GSE20685	3.2	1			High
1786	GSM519334	GSE20685	9.5	0			High
1787	GSM519335	GSE20685	11	0			Low
1788	GSM519336	GSE20685	11	0			Low
1789	GSM519337	GSE20685	2.6	1			Low
1790	GSM519338	GSE20685	10	0			Low
1791	GSM519339	GSE20685	11	0			Low
1792	GSM519340	GSE20685	11	0			Low
1793	GSM519341	GSE20685	10.8	0			High
1794	GSM519342	GSE20685	2.4	1			High
1795	GSM519343	GSE20685	10	0			High
1796	GSM519344	GSE20685	9.9	0			High
1797	GSM519345	GSE20685	9.2	0			High
1798	GSM519346	GSE20685	10.6	0			High
1799	GSM519347	GSE20685	0.2	1			High
1800	GSM519348	GSE20685	10.5	0			Low
1801	GSM519349	GSE20685	1.8	1			Low
1802	GSM519350	GSE20685	9.2	0			High
1803	GSM519351	GSE20685	7.9	0			Low
1804	GSM519352	GSE20685	4.7	1			Low
1805	GSM519353	GSE20685	7.5	0			Low
1806	GSM519354	GSE20685	9.4	0			Low
1807	GSM519355	GSE20685	10.6	0			High
1808	GSM519356	GSE20685	10.2	0			Low
1809	GSM519357	GSE20685	3.9	1			Low
1810	GSM519358	GSE20685	8.9	0			High
1811	GSM519359	GSE20685	1.3	1			High
1812	GSM519360	GSE20685	9	0			High
1813	GSM519361	GSE20685	8.4	0			Low
1814	GSM519362	GSE20685	9.1	0			High
1815	GSM519363	GSE20685	8.7	0			Low
1816	GSM519364	GSE20685	10.3	0			Low
1817	GSM519365	GSE20685	9.6	0			Low
1818	GSM519366	GSE20685	10.1	0			Low
1819	GSM519367	GSE20685	2.7	1			High
1820	GSM519368	GSE20685	1.7	1			High
1821	GSM519369	GSE20685	10.4	0			High
1822	GSM519370	GSE20685	3.4	1			Low
1823	GSM519371	GSE20685	4.2	1			High
1824	GSM519372	GSE20685	10.1	0			High
1825	GSM519373	GSE20685	7.2	0			High
1826	GSM519374	GSE20685	10.1	0			Low
1827	GSM519375	GSE20685	8.9	0			High
1828	GSM519376	GSE20685	9.4	0			High
1829	GSM519377	GSE20685	10.2	0			Low
1830	GSM519378	GSE20685	9.4	0			High
1831	GSM519379	GSE20685	9.2	0			Low
1832	GSM519380	GSE20685	9.2	0			High
1833	GSM519381	GSE20685	9.9	0			High
1834	GSM519382	GSE20685	2.9	1			Low
1835	GSM519383	GSE20685	9.8	0			Low
1836	GSM519384	GSE20685	8.3	0			High
1837	GSM519385	GSE20685	9.8	0			High
1838	GSM519386	GSE20685	0	1			High
1839	GSM519387	GSE20685	8.9	0			Low
1840	GSM519388	GSE20685	9.5	0			High
1841	GSM519389	GSE20685	9.5	0			High
1842	GSM519390	GSE20685	9.6	0			Low
1843	GSM519391	GSE20685	9.6	0			Low
1844	GSM519392	GSE20685	8.3	0			Low
1845	GSM519393	GSE20685	9.4	0			Low
1846	GSM519394	GSE20685	9.4	0			High
1847	GSM519395	GSE20685	8.6	0			Low
1848	GSM519396	GSE20685	5.1	1			High
1849	GSM519397	GSE20685	9.3	0			Low
1850	GSM519398	GSE20685	5.7	1			High
1851	GSM519399	GSE20685	9.1	0			High
1852	GSM519400	GSE20685	0.9	1			Low
1853	GSM519401	GSE20685	9	0			High
1854	GSM519402	GSE20685	8.1	0			Low
1855	GSM519403	GSE20685	0.4	0			High
1856	GSM519404	GSE20685	9.1	0			Low
1857	GSM519405	GSE20685	8.9	0			High
1858	GSM519406	GSE20685	8.9	0			Low
1859	GSM519407	GSE20685	8.2	0			High
1860	GSM519408	GSE20685	7.7	0			Low
1861	GSM519409	GSE20685	8.7	0			Low
1862	GSM519410	GSE20685	8.1	0			High
1863	GSM519411	GSE20685	8.6	0			Low
1864	GSM519412	GSE20685	9	0			High
1865	GSM519413	GSE20685	7.8	0			Low
1866	GSM519414	GSE20685	8.7	0			Low
1867	GSM519415	GSE20685	8.4	0			Low
1868	GSM519416	GSE20685	8.3	0			Low
1869	GSM519417	GSE20685	1.5	1			High
1870	GSM519418	GSE20685	8.5	0			High
1871	GSM519419	GSE20685	2.1	1			Low
1872	GSM519420	GSE20685	8.1	0			High
1873	GSM519421	GSE20685	8.1	0			High
1874	GSM519422	GSE20685	8	0			Low
1875	GSM519423	GSE20685	8	0			High
1876	GSM519424	GSE20685	8.4	0			Low
1877	GSM519425	GSE20685	0	1			Low
1878	GSM519426	GSE20685	8.1	0			Low
1879	GSM519427	GSE20685	3.7	1			Low
1880	GSM519428	GSE20685	8.1	0			Low
1881	GSM519429	GSE20685	5.8	1			Low
1882	GSM519430	GSE20685	1.5	0			Low
1883	GSM519431	GSE20685	6.7	1			Low
1884	GSM519432	GSE20685	6.7	0			High
1885	GSM519433	GSE20685	6.5	0			Low
1886	GSM519434	GSE20685	2.1	1			Low
1887	GSM519435	GSE20685	5.8	0			High
1888	GSM519436	GSE20685	5	0			Low
1889	GSM519437	GSE20685	5.3	0			Low
1890	GSM519438	GSE20685	4.9	0			Low
1891	GSM519439	GSE20685	4.7	0			Low
1892	GSM519440	GSE20685	4.1	0			Low
1893	GSM519441	GSE20685	3.8	0			Low
1894	GSM519442	GSE20685	3.8	0			Low
1895	GSM519443	GSE20685	8.1	0			Low
1896	GSM615096	GSE25066	2.346	1	LumA	1	Low
1897	GSM615097	GSE25066	5.552	0	Normal	1	Low
1898	GSM615098	GSE25066	5.503	0	Basal	0	High
1899	GSM615099	GSE25066	5.424	0	Basal	0	High
1900	GSM615100	GSE25066	1.58	1	LumA	1	Low
1901	GSM615101	GSE25066	5.205	0	Basal	0	High
1902	GSM615102	GSE25066	2.732	1	Basal	0	High
1903	GSM615103	GSE25066	5.3	0	LumA	1	Low
1904	GSM615104	GSE25066	0.783	1	Basal	0	High
1905	GSM615105	GSE25066	0	1	LumA	1	Low
1906	GSM615106	GSE25066	4.156	0	Basal	0	Low
1907	GSM615107	GSE25066	4.37	0	Basal	0	Low
1908	GSM615108	GSE25066	4.597	0	LumB	1	High
1909	GSM615109	GSE25066	1.248	1	Basal	0	High
1910	GSM615110	GSE25066	0.953	1	Basal	1	High
1911	GSM615111	GSE25066	0.988	1	Basal	0	High
1912	GSM615112	GSE25066	1.832	1	Basal	0	High
1913	GSM615113	GSE25066	0.307	1	Basal	0	High
1914	GSM615114	GSE25066	4.104	0	LumA	1	Low
1915	GSM615115	GSE25066	0.151	1	Basal	0	High
1916	GSM615116	GSE25066	0.964	1	Basal	0	High
1917	GSM615117	GSE25066	0.115	1	Basal	1	High
1918	GSM615118	GSE25066	2.415	0	Basal	0	High
1919	GSM615119	GSE25066	2.872	1	Basal	0	Low
1920	GSM615120	GSE25066	4.706	0	LumA	1	Low
1921	GSM615121	GSE25066	4.222	0	LumB	1	High
1922	GSM615122	GSE25066	3.822	0	LumA	1	Low
1923	GSM615123	GSE25066	4.304	0	LumB	1	High
1924	GSM615124	GSE25066	4.162	0	Basal	1	High
1925	GSM615125	GSE25066	4.074	0	Normal	1	Low
1926	GSM615126	GSE25066	3.8	0	LumA	1	Low
1927	GSM615127	GSE25066	4.126	0	LumA	1	Low
1928	GSM615128	GSE25066	1.344	1	LumB	1	Low
1929	GSM615129	GSE25066	2.954	0	LumB	1	Low
1930	GSM615130	GSE25066	4.019	0	Her2	1	Low
1931	GSM615131	GSE25066	2.883	0	LumA	1	Low
1932	GSM615132	GSE25066	1.574	0	LumA	1	Low
1933	GSM615133	GSE25066	3.617	0	LumA	1	Low
1934	GSM615134	GSE25066	3.696	0	Normal	1	Low
1935	GSM615135	GSE25066	3.841	0	Normal	0	Low
1936	GSM615136	GSE25066	0.545	1	Basal	0	High
1937	GSM615137	GSE25066	2.464	0	Basal	1	High
1938	GSM615138	GSE25066	3.904	0	LumB	1	High
1939	GSM615139	GSE25066	2.36	0	Her2	0	High
1940	GSM615140	GSE25066	1.032	0	Basal	0	High
1941	GSM615141	GSE25066	3.239	0	Basal	0	High
1942	GSM615142	GSE25066	2.946	0	LumA	1	High
1943	GSM615143	GSE25066	2.902	0	Basal	0	High
1944	GSM615144	GSE25066	3.261	0	LumA	1	Low
1945	GSM615145	GSE25066	0.898	0	Basal	0	High
1946	GSM615146	GSE25066	2.533	0	Basal	0	High
1947	GSM615147	GSE25066	2.872	0	LumA	1	Low
1948	GSM615148	GSE25066	2.669	0	Basal	0	High
1949	GSM615149	GSE25066	0.715	1	Basal	0	High
1950	GSM615150	GSE25066	2.174	0	LumA	1	Low
1951	GSM615151	GSE25066	0.914	0	Basal	0	High
1952	GSM615152	GSE25066	2.798	0	Basal	1	High
1953	GSM615153	GSE25066	2.672	0	LumB	1	Low
1954	GSM615154	GSE25066	2.53	0	Basal	0	High
1955	GSM615155	GSE25066	3.192	0	Basal	1	High
1956	GSM615156	GSE25066	2.026	0	Basal	0	High
1957	GSM615157	GSE25066	2.045	0	Her2	1	High
1958	GSM615158	GSE25066	2.275	0	LumA	1	Low
1959	GSM615159	GSE25066	1.692	0	Her2	0	High
1960	GSM615160	GSE25066	0.383	1	Basal	0	High
1961	GSM615161	GSE25066	2.401	0	LumA	1	Low
1962	GSM615162	GSE25066	2.508	0	LumA	1	Low
1963	GSM615163	GSE25066	0.523	0	LumB	1	High
1964	GSM615164	GSE25066	1.432	0	Basal	0	High
1965	GSM615165	GSE25066	1.64	0	Normal	1	Low
1966	GSM615166	GSE25066	2.119	0	Normal	1	Low
1967	GSM615167	GSE25066	1.133	0	Normal	0	Low
1968	GSM615168	GSE25066	1.361	0	LumA	1	Low
1969	GSM615169	GSE25066	2.264	0	Basal	0	High
1970	GSM615170	GSE25066	2.198	0	LumA	1	Low
1971	GSM615171	GSE25066	2.39	0	Basal	0	Low
1972	GSM615172	GSE25066	2.587	0	LumA	1	Low
1973	GSM615173	GSE25066	2.086	0	LumA	1	Low
1974	GSM615174	GSE25066	2.478	0	LumB	1	High
1975	GSM615175	GSE25066	2.527	0	Basal	0	High
1976	GSM615176	GSE25066	2.453	0	Normal	1	Low
1977	GSM615177	GSE25066	1.744	0	LumA	1	Low
1978	GSM615178	GSE25066	1.936	0	Basal	0	High
1979	GSM615179	GSE25066	7.083	0	LumA	1	Low
1980	GSM615180	GSE25066	5.758	0	LumA	1	Low
1981	GSM615181	GSE25066	7.395	0	Basal	0	High
1982	GSM615182	GSE25066	7.439	0	Her2	0	High
1983	GSM615183	GSE25066	6.71	0	LumA	1	Low
1984	GSM615184	GSE25066	7.302	0	Basal	0	High
1985	GSM615185	GSE25066	5.591	1	Basal	0	High
1986	GSM615186	GSE25066	6.661	0	LumA	1	High
1987	GSM615187	GSE25066	6.834	0	LumA	1	Low
1988	GSM615188	GSE25066	5.717	0	LumB	0	High
1989	GSM615189	GSE25066	1.144	1	Her2	0	Low
1990	GSM615190	GSE25066	7.127	0	Basal	0	High
1991	GSM615191	GSE25066	6.341	0	Basal	0	High
1992	GSM615192	GSE25066	7.326	0	LumA	1	Low
1993	GSM615193	GSE25066	6.439	0	Normal	0	Low
1994	GSM615194	GSE25066	6.519	0	Basal	0	High
1995	GSM615195	GSE25066	0.764	1	Basal	0	High
1996	GSM615196	GSE25066	6.467	0	LumB	1	High
1997	GSM615197	GSE25066	6.612	0	Her2	0	Low
1998	GSM615198	GSE25066	6.593	0	LumA	1	Low
[truncated: 874 more rows]
